# Supplementary material for: Melitracenium chloride
Source: Acta Crystallogr Sect E Struct Rep Online. 2011 Jun 18;67(Pt 7):o1725. doi: 10.1107/S1600536811022987 (PMC3152036; doi:10.1107/S1600536811022987)
Supplement: Supplementary file 1 [file e-67-o1725-sup1.cif]

##############################################################################
#                                                                            #
# This CIF contains the data in a paper accepted for publication in          #
# Acta Crystallographica Section E. It conforms to the requirements of       #
# Notes for Authors for Acta Crystallographica Section E, and has been       #
# peer reviewed under the auspices of the IUCr Commission on Journals.       #
#                                                                            #
# Full details of the Crystallographic Information File format               #
# are given in the paper "The Crystallographic Information File (CIF):       #
# a New Standard Archive File for Crystallography" by S. R. Hall, F. H.      #
# Allen and I. D. Brown [Acta Cryst. (1991), A47, 655-685].                  #
#                                                                            #
# The current version of the core CIF dictionary is obtainable from          #
# ftp://ftp.iucr.org/pub/cif_core.dic.                                       #
#                                                                            #
# Software is freely available for graphical display of the structure(s)     #
# in this CIF. For information consult the CIF software page                 #
# http://www.iucr.org/resources/cif/software.                                #
#                                                                            #
# This file may be used for bona fide research purposes within the           #
# scientific community so long as proper attribution is given to the journal # 
# article from which it was obtained.                                        #
#                                                                            #
##############################################################################
data_global
_audit_creation_method     'form.cif (version 2.0)'
_journal_data_validation_number     ?
_journal_date_recd_electronic     2011-06-01
_journal_date_accepted     2011-06-14
_journal_name_full     'Acta Crystallographica, Section E'
_journal_year     2011
_journal_volume     67
_journal_issue      7
_journal_page_first     o1725
_journal_page_last     o1725
_journal_paper_category     QO
_journal_coeditor_code     RZ2608
_publ_contact_author_name     'Prof. Fun, Hoong-Kun'
_publ_contact_author_address
;
      X-ray Crystallography Unit
      School of Physics
      Universiti Sains Malaysia
      11800 USM, Penang
      MALAYSIA
;
_publ_contact_author_email     'hkfun@usm.my'
_publ_contact_author_fax     '604 6579150'
_publ_contact_author_phone     '604 6533652'
_publ_section_title
;
Melitracenium chloride
;
loop_
    _publ_author_name
    _publ_author_footnote
    _publ_author_address
    'Hoong-Kun Fun'
;
Thomson Reuters ResearcherID: A-3561-2009.
;
;
      X-ray Crystallography Unit
      School of Physics
      Universiti Sains Malaysia
      11800 USM, Penang
      Malaysia
;
    'Madhukar Hemamalini' ?
;
      X-ray Crystallography Unit
      School of Physics
      Universiti Sains Malaysia
      11800 USM, Penang
      Malaysia
;
    'M. S. Siddegowda' ?
;
      Department of Studies in Chemistry
      University of Mysore
      Manasagangotri
      Mysore 570 006
      India
;
    'H. S. Yathirajan' ?
;
      Department of Studies in Chemistry
      University of Mysore
      Manasagangotri
      Mysore 570 006
      India
;
    'B. Narayana' ?
;
     Department of Studies in Chemistry
     Mangalore University
     Mangalagangotri 574 199
     India
;
data_I
_audit_creation_method     SHELXL-97
_chemical_name_systematic
;
3-(10,10-dimethylanthracen-9-ylidene)-<i>N</i>,<i>N</i>,<i>N</i>-
trimethylpropanaminium chloride
;
_chemical_name_common
;
Melitraceninium chloride
;
_chemical_formula_moiety     'C21 H26 N +, Cl -'
_chemical_formula_sum     'C21 H26 Cl N'
_chemical_formula_iupac     'C21 H26 N +, Cl -'
_chemical_formula_weight     327.88
_chemical_melting_point     ?
_symmetry_cell_setting     monoclinic
_symmetry_space_group_name_H-M     'P 21/c'
_symmetry_space_group_name_Hall     '-P 2ybc'
loop_
    _symmetry_equiv_pos_as_xyz
    'x, y, z'
    '-x, y+1/2, -z+1/2'
    '-x, -y, -z'
    'x, -y-1/2, z-1/2'
_cell_length_a     15.0129(18)
_cell_length_b     8.8092(11)
_cell_length_c     14.0135(17)
_cell_angle_alpha     90.00
_cell_angle_beta     91.506(2)
_cell_angle_gamma     90.00
_cell_volume     1852.7(4)
_cell_formula_units_Z     4
_cell_measurement_reflns_used     4582
_cell_measurement_theta_min     2.68
_cell_measurement_theta_max     29.42
_cell_measurement_temperature     296(2)
_exptl_crystal_description     block
_exptl_crystal_colour     colourless
_exptl_crystal_size_max     0.43
_exptl_crystal_size_mid     0.32
_exptl_crystal_size_min     0.16
_exptl_crystal_density_diffrn     1.176
_exptl_crystal_density_meas     ?
_exptl_crystal_density_method     'not measured'
_exptl_crystal_F_000     704
_exptl_absorpt_coefficient_mu     0.206
_exptl_absorpt_correction_type     multi-scan
_exptl_absorpt_process_details     '(SADABS; Bruker, 2009)'
_exptl_absorpt_correction_T_min     0.9167
_exptl_absorpt_correction_T_max     0.9670
_exptl_special_details     ?
_diffrn_ambient_temperature     296(2)
_diffrn_radiation_type     MoK\a
_diffrn_radiation_wavelength     0.71073
_diffrn_radiation_source     'fine-focus sealed tube'
_diffrn_radiation_monochromator     graphite
_diffrn_measurement_device_type
;
Bruker APEXII DUO CCD area-detector
;
_diffrn_measurement_method     '\f and \w'
_diffrn_detector_area_resol_mean     .
_diffrn_reflns_number     19785
_diffrn_reflns_av_R_equivalents     0.0391
_diffrn_reflns_av_sigmaI/netI     0.0402
_diffrn_reflns_theta_min     2.68
_diffrn_reflns_theta_max     30.02
_diffrn_reflns_theta_full     30.02
_diffrn_measured_fraction_theta_max     0.990
_diffrn_measured_fraction_theta_full     0.990
_diffrn_reflns_limit_h_min     -20
_diffrn_reflns_limit_h_max     21
_diffrn_reflns_limit_k_min     -12
_diffrn_reflns_limit_k_max     12
_diffrn_reflns_limit_l_min     -19
_diffrn_reflns_limit_l_max     19
_diffrn_standards_number     0
_diffrn_standards_interval_count     .
_diffrn_standards_interval_time     .
_diffrn_standards_decay_%     ?
_refine_special_details
;
 Refinement of F^2^ against ALL reflections.  The weighted R-factor wR and
 goodness of fit S are based on F^2^, conventional R-factors R are based
 on F, with F set to zero for negative F^2^. The threshold expression of
 F^2^ > 2\s(F^2^) is used only for calculating R-factors(gt) etc. and is
 not relevant to the choice of reflections for refinement.  R-factors based
 on F^2^ are statistically about twice as large as those based on F, and R-
 factors based on ALL data will be even larger.
;
_reflns_number_total     5366
_reflns_number_gt     3587
_reflns_threshold_expression     I>2\s(I)
_refine_ls_structure_factor_coef     Fsqd
_refine_ls_matrix_type     full
_refine_ls_R_factor_all     0.0902
_refine_ls_R_factor_gt     0.0629
_refine_ls_wR_factor_gt     0.1924
_refine_ls_wR_factor_ref     0.2117
_refine_ls_goodness_of_fit_ref     1.053
_refine_ls_restrained_S_all     1.053
_refine_ls_number_reflns     5366
_refine_ls_number_parameters     216
_refine_ls_number_restraints     0
_refine_ls_hydrogen_treatment     mixed
_refine_ls_weighting_scheme     calc
_refine_ls_weighting_details
         'calc w=1/[\s^2^(Fo^2^)+(0.0919P)^2^+0.9294P] where P=(Fo^2^+2Fc^2^)/3'
_atom_sites_solution_hydrogens     geom
_atom_sites_solution_primary     direct
_atom_sites_solution_secondary     difmap
_refine_ls_shift/su_max     ?
_refine_ls_shift/su_max_lt     0.001
_refine_ls_shift/su_mean     0.000
_refine_diff_density_max     0.429
_refine_diff_density_min     -0.302
_refine_ls_extinction_method     none
_refine_ls_extinction_coef     ?
loop_
    _atom_type_symbol
    _atom_type_description
    _atom_type_scat_dispersion_real
    _atom_type_scat_dispersion_imag
    _atom_type_scat_source
    'C' 'C' 0.0033 0.0016
                         'International Tables Vol C Tables 4.2.6.8 and 6.1.1.4'
    'H' 'H' 0.0000 0.0000
                         'International Tables Vol C Tables 4.2.6.8 and 6.1.1.4'
    'N' 'N' 0.0061 0.0033
                         'International Tables Vol C Tables 4.2.6.8 and 6.1.1.4'
    'Cl' 'Cl' 0.1484 0.1585
                         'International Tables Vol C Tables 4.2.6.8 and 6.1.1.4'
_computing_data_collection     'APEX2 (Bruker, 2009)'
_computing_cell_refinement     'SAINT (Bruker, 2009)'
_computing_data_reduction     'SAINT (Bruker, 2009)'
_computing_structure_solution     'SHELXTL (Sheldrick, 2008)'
_computing_structure_refinement     'SHELXTL (Sheldrick, 2008)'
_computing_molecular_graphics     'SHELXTL (Sheldrick, 2008)'
_computing_publication_material
                             'SHELXTL (Sheldrick, 2008) and PLATON (Spek, 2009)'
loop_
    _atom_site_type_symbol
    _atom_site_label
    _atom_site_fract_x
    _atom_site_fract_y
    _atom_site_fract_z
    _atom_site_U_iso_or_equiv
    _atom_site_adp_type
    _atom_site_calc_flag
    _atom_site_refinement_flags
    _atom_site_occupancy
    _atom_site_symmetry_multiplicity
    _atom_site_disorder_assembly
    _atom_site_disorder_group
    Cl Cl1 0.03811(5) 0.75554(7) 0.14829(4) 0.0618(2) Uani d . 1 1 . .
    N N1 0.03401(12) 0.7409(2) 0.36218(13) 0.0440(4) Uani d . 1 1 . .
    C C1 0.34015(14) 0.9607(2) 0.49383(15) 0.0431(5) Uani d . 1 1 . .
    C C2 0.37422(16) 0.8711(3) 0.42136(19) 0.0564(6) Uani d . 1 1 . .
    H H2A 0.3513 0.8806 0.3593 0.068 Uiso calc R 1 1 . .
    C C3 0.44190(18) 0.7681(3) 0.4410(3) 0.0686(8) Uani d . 1 1 . .
    H H3A 0.4640 0.7085 0.3922 0.082 Uiso calc R 1 1 . .
    C C4 0.4763(2) 0.7535(3) 0.5316(3) 0.0738(9) Uani d . 1 1 . .
    H H4A 0.5213 0.6832 0.5446 0.089 Uiso calc R 1 1 . .
    C C5 0.44455(18) 0.8427(3) 0.6034(2) 0.0631(7) Uani d . 1 1 . .
    H H5A 0.4688 0.8324 0.6648 0.076 Uiso calc R 1 1 . .
    C C6 0.37647(14) 0.9487(3) 0.58655(17) 0.0466(5) Uani d . 1 1 . .
    C C7 0.33971(16) 1.0491(3) 0.66438(16) 0.0505(5) Uani d . 1 1 . .
    C C8 0.32016(14) 1.2066(3) 0.62347(15) 0.0434(5) Uani d . 1 1 . .
    C C9 0.33233(19) 1.3385(3) 0.67659(19) 0.0610(7) Uani d . 1 1 . .
    H H9A 0.3545 1.3321 0.7390 0.073 Uiso calc R 1 1 . .
    C C10 0.3118(2) 1.4800(3) 0.6378(2) 0.0711(8) Uani d . 1 1 . .
    H H10A 0.3204 1.5671 0.6744 0.085 Uiso calc R 1 1 . .
    C C11 0.2791(2) 1.4919(3) 0.5461(2) 0.0672(7) Uani d . 1 1 . .
    H H11A 0.2661 1.5867 0.5200 0.081 Uiso calc R 1 1 . .
    C C12 0.26541(17) 1.3617(3) 0.49243(18) 0.0530(6) Uani d . 1 1 . .
    H H12A 0.2427 1.3697 0.4303 0.064 Uiso calc R 1 1 . .
    C C13 0.28522(14) 1.2188(2) 0.53003(15) 0.0412(4) Uani d . 1 1 . .
    C C14 0.27061(14) 1.0775(3) 0.47466(14) 0.0416(4) Uani d . 1 1 . .
    C C15 0.19768(16) 1.0598(3) 0.41783(15) 0.0480(5) Uani d . 1 1 . .
    H H15A 0.1633 1.1461 0.4068 0.058 Uiso calc R 1 1 . .
    C C16 0.16583(16) 0.9172(3) 0.37049(17) 0.0521(6) Uani d . 1 1 . .
    H H16A 0.2048 0.8334 0.3882 0.063 Uiso calc R 1 1 . .
    H H16B 0.1662 0.9288 0.3017 0.063 Uiso calc R 1 1 . .
    C C17 0.07204(15) 0.8853(3) 0.40238(14) 0.0437(5) Uani d . 1 1 . .
    H H17A 0.0723 0.8797 0.4715 0.052 Uiso calc R 1 1 . .
    H H17B 0.0338 0.9691 0.3830 0.052 Uiso calc R 1 1 . .
    C C18 0.0842(2) 0.6043(3) 0.39637(19) 0.0593(6) Uani d . 1 1 . .
    H H18A 0.1430 0.6057 0.3712 0.089 Uiso calc R 1 1 . .
    H H18B 0.0536 0.5143 0.3751 0.089 Uiso calc R 1 1 . .
    H H18C 0.0882 0.6050 0.4648 0.089 Uiso calc R 1 1 . .
    C C19 -0.06121(18) 0.7248(4) 0.3865(2) 0.0726(8) Uani d . 1 1 . .
    H H19A -0.0846 0.6328 0.3591 0.109 Uiso calc R 1 1 . .
    H H19B -0.0943 0.8099 0.3616 0.109 Uiso calc R 1 1 . .
    H H19C -0.0663 0.7214 0.4546 0.109 Uiso calc R 1 1 . .
    C C20 0.2502(2) 0.9793(4) 0.6960(2) 0.0701(8) Uani d . 1 1 . .
    H H20A 0.2115 0.9649 0.6411 0.105 Uiso calc R 1 1 . .
    H H20B 0.2224 1.0466 0.7401 0.105 Uiso calc R 1 1 . .
    H H20C 0.2613 0.8832 0.7264 0.105 Uiso calc R 1 1 . .
    C C21 0.4023(2) 1.0579(4) 0.7525(2) 0.0798(9) Uani d . 1 1 . .
    H H21A 0.4602 1.0903 0.7336 0.120 Uiso calc R 1 1 . .
    H H21B 0.4067 0.9596 0.7818 0.120 Uiso calc R 1 1 . .
    H H21C 0.3790 1.1292 0.7972 0.120 Uiso calc R 1 1 . .
    H H1N1 0.0369(17) 0.750(3) 0.293(2) 0.048(7) Uiso d . 1 1 . .
loop_
    _atom_site_aniso_label
    _atom_site_aniso_U_11
    _atom_site_aniso_U_22
    _atom_site_aniso_U_33
    _atom_site_aniso_U_12
    _atom_site_aniso_U_13
    _atom_site_aniso_U_23
    Cl1 0.0908(5) 0.0586(4) 0.0356(3) 0.0045(3) -0.0033(3) -0.0024(2)
    N1 0.0412(9) 0.0561(11) 0.0347(8) -0.0039(8) 0.0010(7) -0.0039(7)
    C1 0.0384(10) 0.0438(11) 0.0471(11) -0.0067(8) 0.0035(8) -0.0010(8)
    C2 0.0449(13) 0.0620(15) 0.0626(14) -0.0067(11) 0.0066(10) -0.0133(12)
    C3 0.0469(14) 0.0614(17) 0.098(2) -0.0064(12) 0.0139(14) -0.0238(15)
    C4 0.0483(15) 0.0596(17) 0.113(3) 0.0060(12) -0.0039(15) -0.0030(16)
    C5 0.0510(14) 0.0561(15) 0.0815(19) -0.0003(11) -0.0097(12) 0.0124(13)
    C6 0.0398(11) 0.0457(12) 0.0540(12) -0.0053(9) -0.0018(9) 0.0084(9)
    C7 0.0543(13) 0.0566(14) 0.0406(10) -0.0045(10) -0.0013(9) 0.0086(9)
    C8 0.0409(11) 0.0497(12) 0.0398(10) -0.0068(9) 0.0022(8) -0.0004(8)
    C9 0.0677(17) 0.0622(16) 0.0528(13) -0.0090(13) -0.0024(11) -0.0129(12)
    C10 0.081(2) 0.0486(15) 0.084(2) -0.0099(14) -0.0014(15) -0.0177(14)
    C11 0.0720(18) 0.0422(13) 0.087(2) -0.0061(12) 0.0023(14) 0.0035(13)
    C12 0.0541(14) 0.0474(13) 0.0573(13) -0.0015(10) -0.0014(10) 0.0073(10)
    C13 0.0395(10) 0.0422(11) 0.0419(10) -0.0059(8) 0.0038(8) 0.0012(8)
    C14 0.0452(11) 0.0449(11) 0.0346(9) -0.0042(9) 0.0016(8) 0.0016(8)
    C15 0.0508(12) 0.0497(12) 0.0431(11) -0.0040(10) -0.0045(9) -0.0006(9)
    C16 0.0478(12) 0.0626(15) 0.0458(11) -0.0053(11) -0.0017(9) -0.0115(10)
    C17 0.0483(12) 0.0447(11) 0.0382(10) 0.0017(9) 0.0014(8) -0.0039(8)
    C18 0.0683(16) 0.0472(13) 0.0628(15) 0.0032(12) 0.0074(12) -0.0010(11)
    C19 0.0431(14) 0.095(2) 0.0795(19) -0.0131(14) 0.0083(13) -0.0070(16)
    C20 0.0776(19) 0.0710(18) 0.0628(16) -0.0100(15) 0.0214(13) 0.0165(14)
    C21 0.097(2) 0.093(2) 0.0487(14) 0.0018(19) -0.0208(14) 0.0090(15)
_geom_special_details
;
 All s.u.'s (except the s.u. in the dihedral angle between two l.s. planes)
 are estimated using the full covariance matrix.  The cell s.u.'s are taken
 into account individually in the estimation of s.u.'s in distances, angles
 and torsion angles; correlations between s.u.'s in cell parameters are only
 used when they are defined by crystal symmetry.  An approximate (isotropic)
 treatment of cell s.u.'s is used for estimating s.u.'s involving l.s. planes.
;
loop_
    _geom_bond_atom_site_label_1
    _geom_bond_atom_site_label_2
    _geom_bond_site_symmetry_2
    _geom_bond_distance
    _geom_bond_publ_flag
    N1 C19 . 1.485(3) ?
    N1 C18 . 1.492(3) ?
    N1 C17 . 1.498(3) ?
    N1 H1N1 . 0.97(3) ?
    C1 C2 . 1.394(3) ?
    C1 C6 . 1.400(3) ?
    C1 C14 . 1.485(3) ?
    C2 C3 . 1.385(4) ?
    C2 H2A . 0.9300 ?
    C3 C4 . 1.364(5) ?
    C3 H3A . 0.9300 ?
    C4 C5 . 1.372(5) ?
    C4 H4A . 0.9300 ?
    C5 C6 . 1.400(4) ?
    C5 H5A . 0.9300 ?
    C6 C7 . 1.519(4) ?
    C7 C8 . 1.527(3) ?
    C7 C21 . 1.533(3) ?
    C7 C20 . 1.553(4) ?
    C8 C9 . 1.389(3) ?
    C8 C13 . 1.402(3) ?
    C9 C10 . 1.392(4) ?
    C9 H9A . 0.9300 ?
    C10 C11 . 1.368(5) ?
    C10 H10A . 0.9300 ?
    C11 C12 . 1.384(4) ?
    C11 H11A . 0.9300 ?
    C12 C13 . 1.394(3) ?
    C12 H12A . 0.9300 ?
    C13 C14 . 1.481(3) ?
    C14 C15 . 1.346(3) ?
    C15 C16 . 1.494(3) ?
    C15 H15A . 0.9300 ?
    C16 C17 . 1.515(3) ?
    C16 H16A . 0.9700 ?
    C16 H16B . 0.9700 ?
    C17 H17A . 0.9700 ?
    C17 H17B . 0.9700 ?
    C18 H18A . 0.9600 ?
    C18 H18B . 0.9600 ?
    C18 H18C . 0.9600 ?
    C19 H19A . 0.9600 ?
    C19 H19B . 0.9600 ?
    C19 H19C . 0.9600 ?
    C20 H20A . 0.9600 ?
    C20 H20B . 0.9600 ?
    C20 H20C . 0.9600 ?
    C21 H21A . 0.9600 ?
    C21 H21B . 0.9600 ?
    C21 H21C . 0.9600 ?
loop_
    _geom_angle_atom_site_label_1
    _geom_angle_atom_site_label_2
    _geom_angle_atom_site_label_3
    _geom_angle_site_symmetry_1
    _geom_angle_site_symmetry_3
    _geom_angle
    _geom_angle_publ_flag
    C19 N1 C18 . . 109.3(2) ?
    C19 N1 C17 . . 110.8(2) ?
    C18 N1 C17 . . 112.33(19) ?
    C19 N1 H1N1 . . 107.7(16) ?
    C18 N1 H1N1 . . 110.5(15) ?
    C17 N1 H1N1 . . 106.2(15) ?
    C2 C1 C6 . . 119.5(2) ?
    C2 C1 C14 . . 122.0(2) ?
    C6 C1 C14 . . 118.36(19) ?
    C3 C2 C1 . . 120.5(3) ?
    C3 C2 H2A . . 119.8 ?
    C1 C2 H2A . . 119.8 ?
    C4 C3 C2 . . 120.4(3) ?
    C4 C3 H3A . . 119.8 ?
    C2 C3 H3A . . 119.8 ?
    C3 C4 C5 . . 119.9(3) ?
    C3 C4 H4A . . 120.1 ?
    C5 C4 H4A . . 120.1 ?
    C4 C5 C6 . . 121.6(3) ?
    C4 C5 H5A . . 119.2 ?
    C6 C5 H5A . . 119.2 ?
    C1 C6 C5 . . 118.1(2) ?
    C1 C6 C7 . . 118.8(2) ?
    C5 C6 C7 . . 123.0(2) ?
    C6 C7 C8 . . 109.23(18) ?
    C6 C7 C21 . . 112.4(2) ?
    C8 C7 C21 . . 111.4(2) ?
    C6 C7 C20 . . 107.9(2) ?
    C8 C7 C20 . . 107.9(2) ?
    C21 C7 C20 . . 107.8(2) ?
    C9 C8 C13 . . 118.5(2) ?
    C9 C8 C7 . . 122.5(2) ?
    C13 C8 C7 . . 119.0(2) ?
    C8 C9 C10 . . 121.0(2) ?
    C8 C9 H9A . . 119.5 ?
    C10 C9 H9A . . 119.5 ?
    C11 C10 C9 . . 120.4(3) ?
    C11 C10 H10A . . 119.8 ?
    C9 C10 H10A . . 119.8 ?
    C10 C11 C12 . . 119.4(3) ?
    C10 C11 H11A . . 120.3 ?
    C12 C11 H11A . . 120.3 ?
    C11 C12 C13 . . 121.1(2) ?
    C11 C12 H12A . . 119.5 ?
    C13 C12 H12A . . 119.5 ?
    C12 C13 C8 . . 119.6(2) ?
    C12 C13 C14 . . 122.3(2) ?
    C8 C13 C14 . . 118.12(19) ?
    C15 C14 C13 . . 120.9(2) ?
    C15 C14 C1 . . 125.7(2) ?
    C13 C14 C1 . . 113.21(18) ?
    C14 C15 C16 . . 127.3(2) ?
    C14 C15 H15A . . 116.4 ?
    C16 C15 H15A . . 116.4 ?
    C15 C16 C17 . . 108.3(2) ?
    C15 C16 H16A . . 110.0 ?
    C17 C16 H16A . . 110.0 ?
    C15 C16 H16B . . 110.0 ?
    C17 C16 H16B . . 110.0 ?
    H16A C16 H16B . . 108.4 ?
    N1 C17 C16 . . 113.25(18) ?
    N1 C17 H17A . . 108.9 ?
    C16 C17 H17A . . 108.9 ?
    N1 C17 H17B . . 108.9 ?
    C16 C17 H17B . . 108.9 ?
    H17A C17 H17B . . 107.7 ?
    N1 C18 H18A . . 109.5 ?
    N1 C18 H18B . . 109.5 ?
    H18A C18 H18B . . 109.5 ?
    N1 C18 H18C . . 109.5 ?
    H18A C18 H18C . . 109.5 ?
    H18B C18 H18C . . 109.5 ?
    N1 C19 H19A . . 109.5 ?
    N1 C19 H19B . . 109.5 ?
    H19A C19 H19B . . 109.5 ?
    N1 C19 H19C . . 109.5 ?
    H19A C19 H19C . . 109.5 ?
    H19B C19 H19C . . 109.5 ?
    C7 C20 H20A . . 109.5 ?
    C7 C20 H20B . . 109.5 ?
    H20A C20 H20B . . 109.5 ?
    C7 C20 H20C . . 109.5 ?
    H20A C20 H20C . . 109.5 ?
    H20B C20 H20C . . 109.5 ?
    C7 C21 H21A . . 109.5 ?
    C7 C21 H21B . . 109.5 ?
    H21A C21 H21B . . 109.5 ?
    C7 C21 H21C . . 109.5 ?
    H21A C21 H21C . . 109.5 ?
    H21B C21 H21C . . 109.5 ?
loop_
    _geom_torsion_atom_site_label_1
    _geom_torsion_atom_site_label_2
    _geom_torsion_atom_site_label_3
    _geom_torsion_atom_site_label_4
    _geom_torsion_site_symmetry_1
    _geom_torsion_site_symmetry_2
    _geom_torsion_site_symmetry_3
    _geom_torsion_site_symmetry_4
    _geom_torsion
    _geom_torsion_publ_flag
    C6 C1 C2 C3 . . . . 1.6(4) ?
    C14 C1 C2 C3 . . . . 177.0(2) ?
    C1 C2 C3 C4 . . . . -0.3(4) ?
    C2 C3 C4 C5 . . . . -0.8(5) ?
    C3 C4 C5 C6 . . . . 0.5(5) ?
    C2 C1 C6 C5 . . . . -1.9(3) ?
    C14 C1 C6 C5 . . . . -177.4(2) ?
    C2 C1 C6 C7 . . . . 178.9(2) ?
    C14 C1 C6 C7 . . . . 3.4(3) ?
    C4 C5 C6 C1 . . . . 0.8(4) ?
    C4 C5 C6 C7 . . . . 180.0(3) ?
    C1 C6 C7 C8 . . . . -39.0(3) ?
    C5 C6 C7 C8 . . . . 141.8(2) ?
    C1 C6 C7 C21 . . . . -163.2(2) ?
    C5 C6 C7 C21 . . . . 17.7(3) ?
    C1 C6 C7 C20 . . . . 78.1(3) ?
    C5 C6 C7 C20 . . . . -101.1(3) ?
    C6 C7 C8 C9 . . . . -144.6(2) ?
    C21 C7 C8 C9 . . . . -19.9(3) ?
    C20 C7 C8 C9 . . . . 98.3(3) ?
    C6 C7 C8 C13 . . . . 38.0(3) ?
    C21 C7 C8 C13 . . . . 162.7(2) ?
    C20 C7 C8 C13 . . . . -79.1(3) ?
    C13 C8 C9 C10 . . . . -1.0(4) ?
    C7 C8 C9 C10 . . . . -178.4(3) ?
    C8 C9 C10 C11 . . . . 0.0(5) ?
    C9 C10 C11 C12 . . . . 0.8(5) ?
    C10 C11 C12 C13 . . . . -0.6(4) ?
    C11 C12 C13 C8 . . . . -0.5(4) ?
    C11 C12 C13 C14 . . . . 179.5(2) ?
    C9 C8 C13 C12 . . . . 1.3(3) ?
    C7 C8 C13 C12 . . . . 178.7(2) ?
    C9 C8 C13 C14 . . . . -178.7(2) ?
    C7 C8 C13 C14 . . . . -1.2(3) ?
    C12 C13 C14 C15 . . . . -39.9(3) ?
    C8 C13 C14 C15 . . . . 140.1(2) ?
    C12 C13 C14 C1 . . . . 143.6(2) ?
    C8 C13 C14 C1 . . . . -36.4(3) ?
    C2 C1 C14 C15 . . . . 43.7(3) ?
    C6 C1 C14 C15 . . . . -140.9(2) ?
    C2 C1 C14 C13 . . . . -140.0(2) ?
    C6 C1 C14 C13 . . . . 35.5(3) ?
    C13 C14 C15 C16 . . . . -169.1(2) ?
    C1 C14 C15 C16 . . . . 6.9(4) ?
    C14 C15 C16 C17 . . . . 122.4(3) ?
    C19 N1 C17 C16 . . . . -173.4(2) ?
    C18 N1 C17 C16 . . . . 64.1(2) ?
    C15 C16 C17 N1 . . . . -177.84(18) ?
loop_
    _geom_hbond_atom_site_label_D
    _geom_hbond_atom_site_label_H
    _geom_hbond_atom_site_label_A
    _geom_hbond_site_symmetry_A
    _geom_hbond_distance_DH
    _geom_hbond_distance_HA
    _geom_hbond_distance_DA
    _geom_hbond_angle_DHA
    _geom_hbond_publ_flag
    N1 H1N1 Cl1 . 0.98(3) 2.03(3) 3.0024(19) 176(3) yes
    C17 H17A Cl1 4_576 0.97 2.81 3.710(2) 155 yes
    C17 H17B Cl1 2_555 0.97 2.77 3.717(3) 164 yes
    C18 H18B Cl1 2_545 0.96 2.68 3.625(3) 169 yes
