# Supplementary material for: Melitracenium chloride
Source: Acta Crystallogr Sect E Struct Rep Online. 2011 Jun 18;67(Pt 7):o1725. doi: 10.1107/S1600536811022987 (PMC3152036; doi:10.1107/S1600536811022987)
Supplement: Supplementary file 2 [file e-67-o1725-Isup2.hkl]

#
# h,k,l, Fc-squared, Fo-squared, sigma(Fo-squared) and status flag
#
data_I
_shelx_title ' hsy1060m in P2(1)/c (RT)'
_shelx_refln_list_code          4
_shelx_F_calc_maximum      181.11
_exptl_crystal_F_000       704.00
_reflns_d_resolution_high  0.7103
 
loop_
 _symmetry_equiv_pos_as_xyz
 'x, y, z'
 '-x, y+1/2, -z+1/2'
 '-x, -y, -z'
 'x, -y-1/2, z-1/2'
 
_cell_length_a    15.0129
_cell_length_b     8.8092
_cell_length_c    14.0135
_cell_angle_alpha  90.000
_cell_angle_beta   91.506
_cell_angle_gamma  90.000
 
_shelx_F_squared_multiplier     1.000
 
loop_
 _refln_index_h
 _refln_index_k
 _refln_index_l
 _refln_F_squared_calc
 _refln_F_squared_meas
 _refln_F_squared_sigma
 _refln_observed_status
   2   0   0       35.20       35.35      2.01 o
   3   0   0    25483.29    25466.50    635.93 o
   4   0   0     1536.88     1648.72     35.97 o
   5   0   0     1193.29     1358.43     29.79 o
   6   0   0       49.46       53.91      1.94 o
   7   0   0      509.36      536.84     17.75 o
   8   0   0     1877.31     2171.78     68.30 o
   9   0   0     1074.80     1119.25     29.10 o
  10   0   0     1427.24     1510.30     38.99 o
  11   0   0       66.34       82.16      3.94 o
  12   0   0       69.70       84.56      4.21 o
  13   0   0      153.36      157.38      7.75 o
  14   0   0       71.72       76.13      7.41 o
  15   0   0       13.38       22.01      6.58 o
  16   0   0        7.94        8.39      6.15 o
  17   0   0      145.94      145.13     12.29 o
  18   0   0       30.25       42.96      7.95 o
  19   0   0        1.24        9.19      6.65 o
  20   0   0       32.85       41.31      8.86 o
  21   0   0        3.56        9.80      6.95 o
   1   1   0      621.43      595.17     25.63 o
   2   1   0     2707.67     2832.81     71.39 o
   3   1   0    20078.53    20888.92    402.05 o
   4   1   0      960.92     1225.11     26.71 o
   5   1   0     5444.73     5652.79    121.70 o
   6   1   0     2516.99     2819.53     61.85 o
   7   1   0     2023.38     2111.57     41.52 o
   8   1   0      150.31      155.58      3.53 o
   9   1   0     1637.70     1826.25     33.10 o
  10   1   0       50.93       59.78      2.41 o
  11   1   0      130.34      139.31      3.64 o
  12   1   0       66.86       69.59      2.56 o
  13   1   0        1.11        2.80      2.09 o
  14   1   0      252.31      243.51      7.02 o
  15   1   0        8.91       14.54      2.99 o
  16   1   0       35.90       48.92      6.57 o
  17   1   0        0.47        3.92      3.98 o
  18   1   0       17.31       27.26     11.27 o
  19   1   0        9.29        5.92     11.77 o
  20   1   0       22.86       21.91      5.29 o
  21   1   0        0.39        8.35      4.97 o
   0   2   0      695.72      810.27     25.11 o
   1   2   0     4228.93     4812.21     92.18 o
   2   2   0    26212.29    28157.67    614.21 o
   3   2   0      207.15      186.99      4.02 o
   4   2   0     3817.43     4156.48     89.96 o
   5   2   0       52.54       82.65      2.81 o
   6   2   0       28.22       16.27      1.04 o
   7   2   0       42.43       60.51      1.76 o
   8   2   0      879.23     1009.30     20.18 o
   9   2   0       32.85       35.57      1.64 o
  10   2   0      356.51      380.17      7.78 o
  11   2   0      369.23      380.64      7.95 o
  12   2   0      507.61      540.12     11.85 o
  13   2   0       25.15       27.25      2.36 o
  14   2   0       55.03       61.31      3.36 o
  15   2   0       84.13       90.40      4.06 o
  16   2   0        1.78        3.35      2.72 o
  17   2   0        2.03        0.73      2.68 o
  18   2   0        0.59        6.23      4.23 o
  19   2   0        0.07        0.29      4.20 o
  20   2   0        1.97       10.79      4.94 o
   1   3   0       64.14       82.52      2.35 o
   2   3   0       74.56       80.85      4.72 o
   3   3   0        0.15        4.59      0.78 o
   4   3   0      178.59      237.17      5.90 o
   5   3   0     4087.48     4398.84     95.19 o
   6   3   0      214.56      184.59      4.93 o
   7   3   0     1565.84     1626.82     32.05 o
   8   3   0      642.53      651.61     13.47 o
   9   3   0      788.46      796.91     16.22 o
  10   3   0      836.07      868.38     17.85 o
  11   3   0      416.59      440.70      8.31 o
  12   3   0      220.40      220.63      5.25 o
  13   3   0       39.11       42.63      2.30 o
  14   3   0      188.08      220.03      5.95 o
  15   3   0        1.43       -0.36      1.57 o
  16   3   0        0.01       -1.29      1.56 o
  17   3   0       17.42       19.11      2.30 o
  18   3   0       28.30       38.25      3.54 o
  19   3   0       36.62       39.83      7.75 o
  20   3   0        9.25        8.46      4.55 o
   0   4   0     3480.63     3404.66    191.13 o
   1   4   0      364.85      353.04      8.71 o
   2   4   0     1074.16     1148.98     29.83 o
   3   4   0     2188.29     2422.38     47.70 o
   4   4   0     2568.95     2735.08     53.79 o
   5   4   0        2.84        4.87      0.95 o
   6   4   0      427.06      481.68     11.51 o
   7   4   0       94.56      111.27      3.55 o
   8   4   0      183.78      204.46      5.69 o
   9   4   0       17.43       17.75      1.97 o
  10   4   0       82.00       71.24      2.98 o
  11   4   0      481.31      507.93     12.56 o
  12   4   0      306.18      338.43      9.03 o
  13   4   0      149.40      163.67      5.36 o
  14   4   0       65.98       75.08      3.66 o
  15   4   0       24.66       31.77      2.93 o
  16   4   0       41.35       36.99      4.26 o
  17   4   0        2.56        5.57      2.82 o
  18   4   0        0.60       -1.25      2.48 o
  19   4   0        3.18        6.38      4.37 o
   1   5   0        9.98        5.55      1.33 o
   2   5   0      112.53       94.62      3.29 o
   3   5   0      354.47      401.53      9.00 o
   4   5   0      315.75      313.56      7.14 o
   5   5   0      344.76      350.26      7.94 o
   6   5   0      438.32      458.55     16.03 o
   7   5   0      513.01      556.92     19.28 o
   8   5   0      190.89      187.96      6.62 o
   9   5   0     1166.14     1282.83     34.14 o
  10   5   0      123.52      136.11      5.60 o
  11   5   0        3.07        2.47      1.50 o
  12   5   0       11.62       13.02      2.22 o
  13   5   0      107.84      127.48      5.69 o
  14   5   0        0.00       -1.43      1.43 o
  15   5   0        3.63        3.61      2.49 o
  16   5   0       17.70       11.63      3.08 o
  17   5   0        9.35       13.29      3.40 o
  18   5   0       19.42       26.32      4.19 o
  19   5   0        1.79       -1.67      3.35 o
   0   6   0     1551.41     1764.88     45.77 o
   1   6   0     1235.97     1289.39     26.41 o
   2   6   0     1270.54     1359.93     30.75 o
   3   6   0       12.82       20.84      1.82 o
   4   6   0       88.27      103.50      3.40 o
   5   6   0      151.53      186.15      4.47 o
   6   6   0        0.38        0.44      0.82 o
   7   6   0       48.14       47.20      3.19 o
   8   6   0       40.98       39.86      3.03 o
   9   6   0      290.00      297.46      9.76 o
  10   6   0       25.27       31.34      2.97 o
  11   6   0        1.76        2.14      1.55 o
  12   6   0       45.08       46.84      3.78 o
  13   6   0       20.99       29.09      3.11 o
  14   6   0        7.37        8.66      2.19 o
  15   6   0        6.90       16.88      7.06 o
  16   6   0       19.68       31.49      4.24 o
  17   6   0        1.03        2.59      2.81 o
  18   6   0        3.18        2.16      3.05 o
   1   7   0      199.76      220.50      6.06 o
   2   7   0      144.27      142.78      4.53 o
   3   7   0      502.56      515.80     11.73 o
   4   7   0      392.82      400.55      9.52 o
   5   7   0      175.08      180.40      5.20 o
   6   7   0      146.89      156.98     11.45 o
   7   7   0      510.80      553.23     16.20 o
   8   7   0       13.47       18.60      2.34 o
   9   7   0        0.31        2.11      1.60 o
  10   7   0       19.63       19.53      2.62 o
  11   7   0       23.44       24.26      2.90 o
  12   7   0        3.54        1.50      1.80 o
  13   7   0       11.40       12.78      3.09 o
  14   7   0        0.36        2.31      2.05 o
  15   7   0        1.40        1.92      2.03 o
  16   7   0        0.96        0.10      2.67 o
  17   7   0        0.00        0.63      3.66 o
   0   8   0      327.61      369.24     14.63 o
   1   8   0      305.09      333.04      9.58 o
   2   8   0      357.34      386.20     12.26 o
   3   8   0       74.94       77.61      3.53 o
   4   8   0      274.32      293.99      7.69 o
   5   8   0       28.96       30.19      4.48 o
   6   8   0       84.54       74.30      6.32 o
   7   8   0        1.68        0.13      2.23 o
   8   8   0        1.37       -0.02      1.48 o
   9   8   0       59.80       56.73      4.04 o
  10   8   0       29.66       32.78      3.30 o
  11   8   0        2.16        2.02      2.19 o
  12   8   0       23.91       30.71      4.22 o
  13   8   0        0.02       -1.32      1.92 o
  14   8   0        1.75        3.80      2.31 o
  15   8   0       10.63       12.41      2.75 o
  16   8   0        0.31        0.75      2.70 o
   1   9   0       19.93       23.60      2.55 o
   2   9   0        3.91        2.34      1.58 o
   3   9   0       93.15      102.25      4.62 o
   4   9   0       31.73       37.75      3.76 o
   5   9   0      103.16      118.99      6.04 o
   6   9   0       72.68       77.04      7.86 o
   7   9   0       66.01       76.68      6.75 o
   8   9   0        3.75        8.81      3.03 o
   9   9   0       70.64       79.68      7.16 o
  10   9   0       12.71       12.81      2.58 o
  11   9   0       11.02       13.52      2.88 o
  12   9   0        4.05        2.96      2.26 o
  13   9   0        0.04       -1.08      2.55 o
  14   9   0        1.40        3.68      2.40 o
   0  10   0      128.25      137.58      8.00 o
   1  10   0        2.06        1.97      1.73 o
   2  10   0       66.59       78.06      4.92 o
   3  10   0       23.66       24.23      3.25 o
   4  10   0        1.90        1.00      1.98 o
   5  10   0       74.77       86.98      8.13 o
   6  10   0       25.21       33.18      4.80 o
   7  10   0       10.94        5.74      2.98 o
   8  10   0        2.57       -0.87      2.60 o
   9  10   0        2.15        1.79      4.37 o
  10  10   0       27.95       31.12      5.05 o
  11  10   0        0.98       -0.80      2.06 o
  12  10   0       14.39       16.61      3.18 o
   1  11   0        0.07       -0.39      2.26 o
   2  11   0        4.32        2.97      3.50 o
   3  11   0        5.28        3.36      2.36 o
   4  11   0        2.66        6.00      2.49 o
   5  11   0        9.95       11.94      3.52 o
   6  11   0        0.91        0.86      3.08 o
   7  11   0       46.10       58.50      6.55 o
   8  11   0       24.69       25.58      4.75 o
   9  11   0        8.37        5.54      3.57 o
   0  12   0        1.44        1.14      4.09 o
   1  12   0       11.72       10.96      3.52 o
   2  12   0       13.45       11.14      3.06 o
   3  12   0        4.40        1.30      2.55 o
   4  12   0       27.89       24.42      4.64 o
   5  12   0        1.25        3.53      4.09 o
 -21   1   1        2.43        6.96      4.65 o
 -20   1   1       11.62       17.19      5.11 o
 -19   1   1        4.69        8.32      4.68 o
 -18   1   1       11.75       18.17      4.72 o
 -17   1   1        8.74        7.91      4.26 o
 -16   1   1       11.20       10.42      2.91 o
 -15   1   1        0.75        0.17      2.42 o
 -14   1   1        1.44        2.55      1.85 o
 -13   1   1        3.84        7.49      1.44 o
 -12   1   1        0.00        1.02      0.98 o
 -11   1   1       53.42       68.87      2.35 o
 -10   1   1       26.95       57.17      2.05 o
  -9   1   1      168.67      183.67      3.86 o
  -8   1   1       49.14       53.32      2.27 o
  -7   1   1     3085.81     2844.89     46.90 o
  -6   1   1      839.13      853.02     19.09 o
  -5   1   1     4347.84     4044.95     87.32 o
  -4   1   1     2954.21     2750.25     68.72 o
  -3   1   1      433.62      475.90     10.64 o
  -2   1   1     2652.49     2522.99     49.20 o
  -1   1   1      662.34      657.15     21.13 o
   0   1   1     5907.39     5146.18    231.01 o
   2   1   1      740.23      997.21     26.67 o
   3   1   1      538.88      569.63     11.36 o
   4   1   1      380.66      803.32     17.77 o
   5   1   1      371.75      933.20     38.06 o
   6   1   1      334.42      405.66      8.44 o
   8   1   1       47.86       60.08      1.92 o
   9   1   1       68.53       81.69      2.45 o
  10   1   1      237.85      224.11      5.58 o
  11   1   1      137.60      135.06      4.06 o
  12   1   1        1.63        1.44      1.06 o
  13   1   1       24.67       28.61      2.09 o
  14   1   1        3.93        2.04      1.53 o
  15   1   1        5.37        6.38      2.62 o
  16   1   1        0.45        4.79      4.15 o
  17   1   1        3.58        7.63      4.25 o
  18   1   1        6.25       10.00     11.46 o
  19   1   1        0.00        7.27      4.79 o
  20   1   1        0.30       14.64      5.04 o
 -20   2   1        0.26        2.31      6.90 o
 -19   2   1       19.09       21.59      5.17 o
 -18   2   1        0.03       -0.43      3.70 o
 -17   2   1       16.47       18.50      3.26 o
 -16   2   1        1.28        2.19      2.64 o
 -15   2   1       37.57       35.77      2.82 o
 -14   2   1       39.05       45.68      2.98 o
 -13   2   1        2.28        5.91      1.76 o
 -12   2   1        1.90        4.37      1.37 o
 -11   2   1      192.80      162.91      4.09 o
 -10   2   1       75.93       78.78      2.36 o
  -9   2   1       18.69       94.19      6.67 o
  -8   2   1        2.71       11.26      1.58 o
  -7   2   1        3.12        4.99      1.27 o
  -6   2   1      471.44      481.46      9.54 o
  -5   2   1      144.45      152.62      4.60 o
  -4   2   1      666.21      682.25     15.23 o
  -3   2   1     1566.99     1545.48     30.40 o
  -2   2   1     1360.93     1542.14     30.37 o
  -1   2   1      696.39      835.23     18.68 o
   0   2   1       13.21       14.75      1.04 o
   1   2   1     1062.36     1063.86     23.27 o
   2   2   1     1312.29     1566.70     47.26 o
   3   2   1      912.74     1060.22     32.65 o
   4   2   1       59.48      162.88      5.22 o
   5   2   1      196.85      217.84      9.84 o
   6   2   1       43.49      111.43      2.98 o
   7   2   1        0.60        1.13      0.57 o
   8   2   1       31.57       33.74      3.23 o
   9   2   1      543.99      512.15      9.93 o
  10   2   1       89.23       99.24      2.73 o
  11   2   1       56.76       85.94      2.92 o
  12   2   1       27.56       29.70      3.17 o
  13   2   1       45.65       45.03      2.59 o
  14   2   1       36.64       36.24      2.50 o
  15   2   1       15.72       24.18      3.04 o
  16   2   1        2.01        3.75      2.47 o
  17   2   1        0.61        0.62      6.89 o
  18   2   1        1.36        1.89      4.15 o
  19   2   1       10.68       14.67      4.92 o
  20   2   1        6.12       12.54      4.99 o
 -20   3   1        1.62        2.26      4.23 o
 -19   3   1        3.84        1.16      4.10 o
 -18   3   1        0.27        3.57      2.44 o
 -17   3   1        0.35        1.06      2.25 o
 -16   3   1       17.84       13.54      2.06 o
 -15   3   1       31.60       39.06      2.68 o
 -14   3   1       59.95       50.72      2.85 o
 -13   3   1       64.92       73.26      2.88 o
 -12   3   1       41.23       49.91      2.34 o
 -11   3   1      123.95      114.58      3.03 o
 -10   3   1      143.83      132.74      5.15 o
  -9   3   1      158.84      144.96      6.69 o
  -8   3   1       76.10      112.46      3.63 o
  -7   3   1     1181.79     1173.86     26.34 o
  -6   3   1     1105.14     1152.88     25.72 o
  -5   3   1       26.52       88.45      4.97 o
  -4   3   1       16.25       23.00      2.88 o
  -3   3   1      214.91      207.14      5.16 o
  -2   3   1      177.42      202.26      5.27 o
  -1   3   1     1351.43     1263.89     32.32 o
   0   3   1       10.15       16.17      1.74 o
   2   3   1       12.83       45.19      3.25 o
   3   3   1       63.65       88.88      2.46 o
   4   3   1       56.11       52.67      4.57 o
   5   3   1      346.37      383.39      9.10 o
   6   3   1      540.54      672.26     13.62 o
   7   3   1      111.34      285.78      7.14 o
   8   3   1      308.53      318.02      6.32 o
   9   3   1       54.56       68.50      2.24 o
  10   3   1       39.60       54.39      2.49 o
  11   3   1       22.47       41.35      1.93 o
  12   3   1       85.47       88.16      3.37 o
  13   3   1      103.05      106.06      3.77 o
  14   3   1        0.31        6.47      1.60 o
  15   3   1       34.61       38.41      2.93 o
  16   3   1        8.55        9.69      2.56 o
  17   3   1        0.03        1.12      1.74 o
  18   3   1        3.50        6.57      3.21 o
  19   3   1        0.02       -1.27      3.30 o
  20   3   1        2.38        6.46      8.66 o
 -19   4   1        1.09       -1.42      4.75 o
 -18   4   1       15.62       16.38      3.84 o
 -17   4   1        3.96        8.63      2.87 o
 -16   4   1       79.23       86.27      4.69 o
 -15   4   1        1.63        3.91      1.88 o
 -14   4   1       48.83       54.30      3.51 o
 -13   4   1        1.94        3.90      1.55 o
 -12   4   1        1.10       23.80      2.42 o
 -11   4   1        1.68        2.78      1.23 o
 -10   4   1       54.20       66.10      2.96 o
  -9   4   1       31.75       25.91      1.78 o
  -8   4   1        9.22       29.59      3.02 o
  -7   4   1       22.68       26.42      3.29 o
  -6   4   1      208.70      214.91      8.28 o
  -5   4   1      375.14      512.07     14.12 o
  -3   4   1        1.18        4.70      1.67 o
  -2   4   1        6.17      100.21      7.61 o
  -1   4   1       43.70       54.90      2.27 o
   0   4   1       70.07       63.40      2.19 o
   1   4   1      134.09      161.16      6.20 o
   2   4   1      602.98      597.31     25.47 o
   3   4   1        5.81        8.41      0.86 o
   4   4   1     1035.51     1131.52     25.05 o
   5   4   1      869.95      976.39     19.56 o
   6   4   1       18.46       60.64      2.64 o
   7   4   1       21.73       25.86      1.63 o
   8   4   1      110.68       99.70      4.13 o
   9   4   1        2.90        5.51      1.43 o
  10   4   1      109.28      120.85      4.04 o
  11   4   1       23.45       25.67      1.98 o
  12   4   1      203.21      175.67      5.48 o
  13   4   1       24.49       28.78      2.32 o
  14   4   1       29.46       39.44      3.55 o
  15   4   1        0.21        0.71      2.07 o
  16   4   1        0.00       14.89      3.17 o
  17   4   1       23.28       21.82      3.62 o
  18   4   1        3.05        4.82      2.72 o
  19   4   1        6.88       -7.36      7.36 o
 -19   5   1        2.15        4.29      3.09 o
 -18   5   1        0.57        5.59      3.03 o
 -17   5   1        0.04       -1.07      2.64 o
 -16   5   1        0.57        2.15      2.62 o
 -15   5   1        6.44        9.15      2.82 o
 -14   5   1        1.41        1.19      1.79 o
 -13   5   1       12.11        9.73      2.15 o
 -12   5   1       12.94       10.71      2.05 o
 -11   5   1       13.97       15.98      2.21 o
 -10   5   1        1.40        6.83      1.81 o
  -9   5   1      364.38      346.10     10.74 o
  -8   5   1        0.00        1.67      1.15 o
  -7   5   1       17.36       18.85      1.86 o
  -6   5   1        0.30        1.14      0.81 o
  -5   5   1       96.11       97.20      2.99 o
  -4   5   1       76.76       59.83      2.55 o
  -3   5   1      128.30      124.75      3.12 o
  -2   5   1        1.86        1.06      0.81 o
  -1   5   1       31.31       84.59      3.12 o
   0   5   1      111.73      105.98      3.26 o
   1   5   1      355.74      383.92     10.49 o
   2   5   1        7.52        7.31      1.27 o
   3   5   1       19.56       43.88      2.39 o
   4   5   1       28.85       29.83      1.53 o
   5   5   1        3.29       21.33      2.32 o
   6   5   1        1.84        1.62      0.78 o
   7   5   1       12.60       14.00      1.51 o
   8   5   1        0.01       -1.12      1.12 o
   9   5   1      163.44      172.50      6.37 o
  10   5   1       35.49       41.15      3.21 o
  11   5   1        0.05        0.99      1.50 o
  12   5   1       13.65       11.21      2.09 o
  13   5   1        3.30        2.29      1.79 o
  14   5   1        5.50        5.98      1.99 o
  15   5   1        0.02        1.80      1.79 o
  16   5   1        1.29        4.10      2.47 o
  17   5   1        5.50        3.05      2.82 o
  18   5   1        0.24        0.32      2.82 o
  19   5   1        7.20        8.94      3.42 o
 -18   6   1        4.20        6.79      3.79 o
 -17   6   1        0.84       -0.23      2.64 o
 -16   6   1       26.83       18.32      3.57 o
 -15   6   1        0.23       -1.40      2.37 o
 -14   6   1        0.32       -2.06      2.46 o
 -13   6   1        0.01        2.90      1.82 o
 -12   6   1        7.45       10.17      2.14 o
 -11   6   1       54.70       47.29      3.67 o
 -10   6   1       12.22       16.29      4.35 o
  -9   6   1      102.55      117.15      8.75 o
  -8   6   1      159.02      138.18      5.58 o
  -7   6   1       13.17       20.39      1.88 o
  -6   6   1       28.32       29.91      3.19 o
  -5   6   1      162.48      153.12      3.95 o
  -4   6   1       98.87      101.58      2.90 o
  -3   6   1      150.95      156.95      5.01 o
  -2   6   1        0.84        5.45      1.31 o
  -1   6   1      234.74      199.98      5.98 o
   0   6   1        1.42        1.34      1.03 o
   1   6   1       59.04       81.96      5.35 o
   2   6   1       25.71       33.03      6.34 o
   3   6   1       49.32       61.43      4.12 o
   4   6   1        6.92       19.99      3.27 o
   5   6   1       14.43       32.13      2.13 o
   6   6   1       20.63       26.98      2.07 o
   7   6   1       51.32       49.31      3.20 o
   8   6   1        1.38       25.88      2.49 o
   9   6   1       27.45       41.23      3.21 o
  10   6   1       18.69       18.00      2.36 o
  11   6   1        0.06        9.04      3.02 o
  12   6   1       35.64       36.67      3.32 o
  13   6   1       14.90        6.50      2.04 o
  14   6   1       11.86        9.73      3.71 o
  15   6   1        0.12        1.59      1.92 o
  16   6   1        1.70        4.54      2.80 o
  17   6   1        0.01       -0.63      2.58 o
  18   6   1        0.61        1.54      2.92 o
 -17   7   1        3.17        5.61      3.23 o
 -16   7   1        0.76        1.50      2.72 o
 -15   7   1        9.10        9.58      3.09 o
 -14   7   1        2.99        4.29      2.36 o
 -13   7   1        6.78       13.47      2.58 o
 -12   7   1        5.18        1.77      2.05 o
 -11   7   1      109.10       93.94      4.96 o
 -10   7   1       43.06       47.12      3.68 o
  -9   7   1       54.96       53.18      3.70 o
  -8   7   1        2.49        2.86      1.69 o
  -7   7   1      133.87      151.25      6.06 o
  -6   7   1        0.66        0.16      1.01 o
  -5   7   1      391.72      361.20     10.12 o
  -4   7   1      388.25      346.20      9.42 o
  -3   7   1       38.50       34.94      2.41 o
  -2   7   1     1729.52     1564.34     35.46 o
  -1   7   1       33.31       71.78      3.09 o
   0   7   1      472.75      486.10     11.23 o
   1   7   1      233.94      219.68      7.75 o
   2   7   1      190.23      436.24     11.50 o
   3   7   1       29.32       35.34      3.11 o
   4   7   1        8.20       58.25      3.85 o
   5   7   1        0.78       58.13      3.68 o
   6   7   1       14.98       12.62      4.09 o
   7   7   1      162.58      150.02      6.00 o
   8   7   1        5.79        6.73      2.30 o
   9   7   1        4.11       10.55      2.44 o
  10   7   1        7.64       11.16      2.14 o
  11   7   1       11.37       26.07      3.02 o
  12   7   1       15.54       12.79      2.41 o
  13   7   1       48.89       59.01      4.48 o
  14   7   1        1.91        3.22      2.16 o
  15   7   1        5.64        6.06      2.45 o
  16   7   1       12.30       11.10      3.29 o
  17   7   1        6.11        7.73      3.34 o
 -16   8   1        0.07        4.88      3.12 o
 -15   8   1        1.58        1.88      2.79 o
 -14   8   1        0.06        1.47      2.10 o
 -13   8   1        2.78        6.22      2.24 o
 -12   8   1       10.37        7.42      2.35 o
 -11   8   1        7.03        2.44      1.94 o
 -10   8   1        0.40       -1.67      1.67 o
  -9   8   1        0.01        1.22      1.63 o
  -8   8   1       54.37       46.16      3.65 o
  -7   8   1        8.17       10.27      8.09 o
  -6   8   1       67.44       69.98      4.67 o
  -5   8   1       27.38       25.87      2.21 o
  -4   8   1      160.84      180.81      5.46 o
  -3   8   1       72.94       76.82      3.46 o
  -2   8   1       37.30       64.79      5.39 o
  -1   8   1      433.43      428.03     10.38 o
   0   8   1      135.24      155.53      5.86 o
   1   8   1      159.42      205.03     11.08 o
   2   8   1      214.39      200.14      6.64 o
   3   8   1        6.50       19.14      2.17 o
   4   8   1      230.35      237.14     10.34 o
   5   8   1        2.54        2.22      2.09 o
   6   8   1        4.97       13.96      3.24 o
   7   8   1       14.67        9.44      2.92 o
   8   8   1        2.75        7.31      4.33 o
   9   8   1        7.80        4.97      1.93 o
  10   8   1        5.79        5.09      1.98 o
  11   8   1        0.90        3.04      1.99 o
  12   8   1       12.17       19.51      4.42 o
  13   8   1        2.49        5.88      2.29 o
  14   8   1        6.64        5.29      2.48 o
  15   8   1        1.24        3.17      2.33 o
  16   8   1       16.42       15.96      4.97 o
 -14   9   1        0.41        2.69      2.35 o
 -13   9   1       25.36       23.99      3.45 o
 -12   9   1        2.78        3.52      2.30 o
 -11   9   1        0.10       -0.09      1.94 o
 -10   9   1       11.97        6.40      2.29 o
  -9   9   1        0.73       -0.87      1.72 o
  -8   9   1        4.52        2.92      2.80 o
  -7   9   1       10.95        7.69      2.87 o
  -6   9   1        4.65        2.17      3.67 o
  -5   9   1       30.28       25.20      3.19 o
  -4   9   1        0.01        0.04      1.46 o
  -3   9   1       65.99       65.57      3.47 o
  -2   9   1       16.31       15.20      1.92 o
  -1   9   1        8.14       11.69      2.05 o
   0   9   1       65.12       67.60      4.08 o
   1   9   1        1.40        2.89      1.60 o
   2   9   1        6.73       11.75      2.04 o
   3   9   1       17.65       25.16      4.43 o
   4   9   1        1.26        0.81      1.73 o
   5   9   1        0.28        6.75      2.82 o
   6   9   1        2.58        2.51      2.54 o
   7   9   1        6.02        6.44      2.95 o
   8   9   1        1.29        4.19      2.74 o
   9   9   1        3.57       -0.87      4.95 o
  10   9   1        0.27        1.64      3.54 o
  11   9   1        6.36        2.62      2.23 o
  12   9   1        2.24        3.24      2.17 o
  13   9   1        0.01        3.10      2.54 o
  14   9   1        2.84        1.47      2.39 o
 -12  10   1        0.00       -0.77      2.21 o
 -11  10   1        1.81        3.09      2.34 o
 -10  10   1        6.81       10.77      3.67 o
  -9  10   1        0.17        3.47      3.03 o
  -8  10   1        9.30        4.26      3.40 o
  -7  10   1       12.60       12.54      4.07 o
  -6  10   1        1.22        1.80      2.11 o
  -5  10   1        3.76        2.31      2.33 o
  -4  10   1        0.38        1.25      1.99 o
  -3  10   1        0.29        2.41      1.92 o
  -2  10   1        0.39        2.64      1.74 o
  -1  10   1       22.65       24.95      2.82 o
   0  10   1        2.59        6.62      1.92 o
   1  10   1       29.16       30.28      2.98 o
   2  10   1       25.74       19.43      3.33 o
   3  10   1       12.48       11.34      3.78 o
   4  10   1        3.26        3.97      2.19 o
   5  10   1        0.61       -2.30      2.30 o
   6  10   1        0.01       -0.42      2.59 o
   7  10   1        0.15        2.50      2.70 o
   8  10   1        0.81        2.60      3.01 o
   9  10   1        0.16        1.54      3.17 o
  10  10   1        2.33        5.48      3.27 o
  11  10   1        8.37       11.07      2.74 o
  12  10   1        5.15        4.80      2.46 o
  -9  11   1        3.52        5.39      6.07 o
  -8  11   1        0.18        1.63      3.05 o
  -7  11   1        2.32        5.12      3.38 o
  -6  11   1        0.03        1.61      3.02 o
  -5  11   1       10.55       12.48      2.93 o
  -4  11   1        9.53       10.29      2.73 o
  -3  11   1        1.11        3.50      2.32 o
  -2  11   1       17.58       13.22      3.04 o
  -1  11   1        9.32        9.90      2.33 o
   0  11   1       24.26       22.73      2.85 o
   1  11   1       41.61       42.38      5.85 o
   2  11   1        0.79        4.92      2.45 o
   3  11   1       17.10       13.53      3.08 o
   4  11   1       11.33       15.11      3.74 o
   5  11   1        1.47        6.31      3.14 o
   6  11   1        5.95        8.69      3.46 o
   7  11   1        1.73        4.13      3.11 o
   8  11   1        1.47        3.44      3.39 o
   9  11   1        0.31       -0.02      3.08 o
  -5  12   1        3.57        1.78      3.06 o
  -4  12   1        4.79        5.13      2.71 o
  -3  12   1       15.53       12.76      3.15 o
  -2  12   1        2.27       -0.16      2.21 o
  -1  12   1        3.16        3.24      3.08 o
   0  12   1        2.19        0.60      2.83 o
   1  12   1        4.61        7.95      2.75 o
   2  12   1        0.18        3.04      2.49 o
   3  12   1        1.87        1.86      3.01 o
   4  12   1        9.41        8.21      3.69 o
   5  12   1        0.73       -0.86      4.42 o
 -21   0   2        9.48       16.28      7.38 o
 -20   0   2       10.47       18.10      7.09 o
 -19   0   2        6.74        8.32      6.57 o
 -18   0   2       12.66       15.46      6.52 o
 -17   0   2       34.05       30.51      7.15 o
 -16   0   2        3.62       -2.44      5.40 o
 -15   0   2        4.54       26.65      8.86 o
 -14   0   2       17.81       77.47      7.22 o
 -13   0   2        9.16       13.03      3.14 o
 -12   0   2      379.34      363.44     13.57 o
 -11   0   2     1161.44     1167.20     40.17 o
 -10   0   2      634.00      641.98     17.33 o
  -8   0   2        1.68        1.68      0.65 o
  -7   0   2     1983.27     1892.18     41.38 o
  -6   0   2     1302.42     1226.46     31.24 o
  -5   0   2     1165.26     1722.38     41.73 o
  -4   0   2    16297.75    15323.54    378.73 o
  -3   0   2      684.19      525.53     13.52 o
  -2   0   2    19444.16    17411.26    748.46 o
  -1   0   2       60.32       38.56      1.96 o
   0   0   2     8441.03     7514.05    186.27 o
   1   0   2     7325.56     7244.26    218.82 o
   2   0   2     3783.55     3765.25    499.57 o
   3   0   2        0.51        0.74      0.54 o
   4   0   2     3081.68     4314.87    235.01 o
   5   0   2     5019.67     4578.14    114.82 o
   6   0   2       42.26      164.20      9.74 o
   7   0   2      688.69      816.66     18.39 o
   8   0   2        6.70       10.78      1.38 o
   9   0   2      894.04      773.58     20.61 o
  10   0   2      618.39      671.06     15.65 o
  11   0   2      935.82     1089.93     24.74 o
  12   0   2        1.95       36.94      6.77 o
  13   0   2        9.78       19.98      2.64 o
  14   0   2      366.13      375.69     21.01 o
  15   0   2      240.19      224.82     15.41 o
  16   0   2        0.82       -1.63      5.66 o
  17   0   2        0.01        6.38      6.29 o
  18   0   2       24.04       21.30      7.16 o
  19   0   2        4.12       13.67      7.40 o
  20   0   2        8.42       20.48      7.73 o
 -20   1   2       16.19       19.27      5.26 o
 -19   1   2        0.86        7.81      4.52 o
 -18   1   2        6.20        9.13      6.48 o
 -17   1   2        6.20        7.67      2.99 o
 -16   1   2       15.20       15.37      3.96 o
 -15   1   2        0.73        3.78      2.56 o
 -14   1   2       87.47       84.73      4.84 o
 -13   1   2      164.20      180.40      5.05 o
 -12   1   2       31.67      101.93      7.45 o
 -11   1   2       18.68       20.64      1.44 o
 -10   1   2       23.64       30.23      1.40 o
  -9   1   2        2.37        5.33      1.05 o
  -8   1   2     3737.49     3823.27     62.91 o
  -7   1   2       96.98      145.47      4.62 o
  -6   1   2        0.15        5.53      1.30 o
  -5   1   2     4566.01     4410.29     95.46 o
  -4   1   2     7810.17     7113.19    218.79 o
  -3   1   2     9680.79     8995.25    228.42 o
  -2   1   2     5319.71     4790.37     93.03 o
  -1   1   2       49.84      119.48      5.87 o
   0   1   2     4033.14     3704.27     80.28 o
   1   1   2      419.58      322.42      7.20 o
   2   1   2      342.49      281.44     10.40 o
   3   1   2      922.16      981.52     24.13 o
   4   1   2      148.11      156.12      5.61 o
   6   1   2       25.98       21.22      1.14 o
   7   1   2      432.56      500.91     10.46 o
   8   1   2      356.54      778.15     26.54 o
   9   1   2       47.34       43.33      2.60 o
  10   1   2        0.56        3.21      1.04 o
  11   1   2       44.73       46.15      2.35 o
  12   1   2      492.47      505.86     10.33 o
  13   1   2       41.34       57.08      2.59 o
  14   1   2        0.07       11.49      1.67 o
  15   1   2       18.96       18.61      4.51 o
  16   1   2        5.16        2.44      4.10 o
  17   1   2       14.33       14.37      4.66 o
  18   1   2        4.73        8.73      4.68 o
  19   1   2        2.43        8.41      4.87 o
  20   1   2        5.30        4.62      4.95 o
 -20   2   2       10.55       31.06      5.37 o
 -19   2   2        1.25        3.39      4.46 o
 -18   2   2        0.01        2.60      2.80 o
 -17   2   2        5.97        7.96      2.92 o
 -16   2   2        3.94        5.38      2.80 o
 -15   2   2        2.78        4.95      1.75 o
 -14   2   2       43.05       40.85      2.80 o
 -13   2   2       86.67       96.32      3.52 o
 -12   2   2       25.41       30.72      2.38 o
 -11   2   2        0.27       -0.74      0.86 o
 -10   2   2        1.74        3.93      0.95 o
  -9   2   2        8.40       17.16      1.11 o
  -8   2   2       82.92       80.40      2.08 o
  -7   2   2     2040.22     1944.83     42.89 o
  -5   2   2      440.90      525.67     13.97 o
  -4   2   2     1358.27     1283.29     28.51 o
  -3   2   2        3.12        6.74      1.24 o
  -2   2   2     5787.64     5426.85     96.86 o
  -1   2   2     1960.87     2015.06     56.40 o
   0   2   2      198.94      206.97      6.68 o
   1   2   2     3167.67     2937.18    124.42 o
   2   2   2     2574.59     2644.90    113.45 o
   3   2   2     6379.93     5892.79    167.89 o
   4   2   2      261.81      284.56      8.97 o
   5   2   2     1061.49      996.21     25.04 o
   6   2   2     1472.56     1363.61     30.20 o
   7   2   2      446.35      598.11     13.14 o
   8   2   2       77.16       68.89      2.06 o
   9   2   2       36.82       39.83      1.75 o
  10   2   2       24.55       21.15      1.86 o
  11   2   2        3.60        5.35      1.30 o
  12   2   2       66.83       66.81      3.60 o
  13   2   2       75.62       78.18      3.04 o
  14   2   2       67.45       64.94      3.09 o
  15   2   2        0.58        0.89      1.71 o
  16   2   2        5.85        7.58      2.38 o
  17   2   2       22.31       22.77      4.60 o
  18   2   2        0.33       -2.71      8.05 o
  19   2   2        0.62        8.55      4.71 o
  20   2   2        4.09       20.34      5.09 o
 -20   3   2       10.75       12.78      4.84 o
 -19   3   2        0.21       -2.29      2.93 o
 -18   3   2        7.04       10.04      4.20 o
 -17   3   2        0.57        5.08      2.86 o
 -16   3   2       85.52       75.21      3.51 o
 -15   3   2        1.55        5.53      1.72 o
 -14   3   2        4.80        7.48      1.74 o
 -13   3   2        0.04        1.21      1.47 o
 -12   3   2       20.79       32.61      2.64 o
 -11   3   2        3.52        3.83      1.18 o
 -10   3   2        0.26       43.24      7.85 o
  -9   3   2      135.34      134.06      4.28 o
  -8   3   2        2.44        7.10      0.96 o
  -7   3   2       99.77      107.49      4.37 o
  -6   3   2     2043.04     2064.22     45.43 o
  -5   3   2      699.93      768.88     20.50 o
  -4   3   2      640.15      906.33     22.19 o
  -3   3   2     2642.64     2554.48     50.12 o
  -2   3   2      571.24      720.69     22.04 o
  -1   3   2     2813.60     2587.45     56.94 o
   0   3   2      720.94      704.89     31.05 o
   1   3   2     1226.95     1421.65    132.52 o
   2   3   2     1993.31     2034.03     86.66 o
   3   3   2      917.54     1068.29    155.33 o
   4   3   2     2908.87     2917.39     56.51 o
   5   3   2       49.68       65.11      4.18 o
   6   3   2      350.71      604.18     16.43 o
   7   3   2      270.75      290.02      7.26 o
   8   3   2       53.02       53.50      2.09 o
   9   3   2       26.23       37.75      1.71 o
  10   3   2      266.63      271.09      6.48 o
  11   3   2       18.70       15.09      1.55 o
  12   3   2      147.77      146.04      4.14 o
  13   3   2       12.99       13.15      1.78 o
  14   3   2       25.24       24.81      2.17 o
  15   3   2       22.25       23.32      2.61 o
  16   3   2       24.06       28.84      2.75 o
  17   3   2       42.16       40.11      3.20 o
  18   3   2       17.05       16.58      3.54 o
  19   3   2        0.08        6.15      7.91 o
  20   3   2        2.95       -1.63      8.24 o
 -19   4   2        0.03        0.20      4.60 o
 -18   4   2        6.38        5.32      4.82 o
 -17   4   2       46.69       42.52      3.53 o
 -16   4   2       25.68       36.54      3.25 o
 -15   4   2        4.04        3.01      1.85 o
 -14   4   2       17.42       19.51      2.45 o
 -13   4   2        0.99        1.36      1.35 o
 -12   4   2      127.37      124.07      4.45 o
 -11   4   2        4.04        3.99      1.31 o
 -10   4   2      105.56      145.70      4.11 o
  -9   4   2       76.61       91.47      2.98 o
  -8   4   2        0.10       33.22      3.88 o
  -7   4   2      104.12       99.12      5.87 o
  -6   4   2     1430.13     1321.24     34.30 o
  -4   4   2     1987.94     2240.87     49.19 o
  -3   4   2       19.95       95.67      7.60 o
  -2   4   2      326.19      348.95      7.63 o
   0   4   2       54.25       52.59      2.21 o
   1   4   2     7242.80     6904.28    134.09 o
   2   4   2      323.50      341.12      7.69 o
   3   4   2      604.22      507.41     16.61 o
   4   4   2     2792.82     2772.13     70.00 o
   5   4   2      663.19      575.59     12.05 o
   7   4   2        0.10        9.44      2.75 o
   8   4   2      280.59      306.62      9.45 o
   9   4   2       43.79       44.06      2.89 o
  10   4   2      435.19      446.64     13.27 o
  11   4   2        1.25        1.97      1.56 o
  12   4   2       46.40       52.38      3.48 o
  13   4   2        0.64       -0.12      1.57 o
  14   4   2       19.49       23.05      2.45 o
  15   4   2        1.04        2.24      1.68 o
  16   4   2        3.21        4.79      2.70 o
  17   4   2        0.07        1.98      2.34 o
  18   4   2        8.53       11.97      3.59 o
  19   4   2       14.33        6.99      7.99 o
 -19   5   2        5.28        5.57      5.12 o
 -18   5   2       12.60       12.21      3.46 o
 -17   5   2        1.51        0.39      2.64 o
 -16   5   2        2.29        5.06      2.83 o
 -15   5   2        0.08       -1.68      3.04 o
 -14   5   2        0.21        4.55      2.34 o
 -13   5   2       43.16       51.90      3.81 o
 -12   5   2       26.45       32.13      2.95 o
 -11   5   2       15.12       13.99      2.12 o
 -10   5   2       14.97       13.46      2.06 o
  -9   5   2      252.97      231.05      6.73 o
  -8   5   2      600.87      517.76     14.66 o
  -7   5   2      262.69      317.14      9.54 o
  -6   5   2       26.55       28.54      1.86 o
  -5   5   2      521.75      539.58     15.15 o
  -4   5   2      228.34      216.43      5.36 o
  -3   5   2       22.54       60.82      5.49 o
  -2   5   2      726.46      678.85     14.44 o
  -1   5   2      410.50      400.11     10.04 o
   0   5   2      222.97      198.38      5.13 o
   1   5   2      288.34      309.26      7.32 o
   2   5   2      211.11      320.30      7.51 o
   3   5   2      346.58      310.40      8.11 o
   4   5   2      118.49      149.99      5.28 o
   5   5   2       22.99       64.67      4.12 o
   6   5   2       99.73       94.12      3.99 o
   7   5   2      464.74      484.99     13.99 o
   8   5   2        2.82       84.76      7.81 o
   9   5   2       54.92       93.12      4.40 o
  10   5   2       23.36       24.62      2.71 o
  11   5   2       35.43       36.43      3.11 o
  12   5   2      112.52      115.44      5.30 o
  13   5   2       10.90       14.32      2.62 o
  14   5   2       27.07       23.74      2.90 o
  15   5   2        4.88        3.98      2.04 o
  16   5   2        3.37        5.53      2.63 o
  17   5   2        2.27        2.05      2.74 o
  18   5   2        6.39        5.45      3.60 o
  19   5   2        9.46        4.71      4.09 o
 -18   6   2        0.07       -2.78      2.85 o
 -17   6   2        0.41       -1.18      2.71 o
 -16   6   2        3.51        0.90      2.74 o
 -15   6   2        4.11        4.26      2.71 o
 -14   6   2        5.79        7.61      2.75 o
 -13   6   2        0.05        1.38      1.67 o
 -12   6   2       10.30        9.65      2.20 o
 -11   6   2      152.79      151.21      6.30 o
 -10   6   2        7.07        7.43      1.92 o
  -9   6   2      149.77      144.64      5.95 o
  -8   6   2       60.54       73.18      3.41 o
  -7   6   2       10.08       13.74      1.58 o
  -6   6   2      241.60      262.00      6.57 o
  -5   6   2        0.46       23.43      2.28 o
  -4   6   2      151.81      152.38      3.91 o
  -2   6   2        1.05       12.19      1.77 o
  -1   6   2      750.78      706.82     16.92 o
   0   6   2       26.92       33.17      2.35 o
   1   6   2       49.44      158.12      6.68 o
   2   6   2      105.71      100.38      4.71 o
   3   6   2      250.11      238.71      6.86 o
   4   6   2       75.76       84.71      3.83 o
   5   6   2      188.69      162.38      8.81 o
   6   6   2      320.64      328.83     12.18 o
   7   6   2       15.81       24.76      2.34 o
   8   6   2       32.45       44.01      3.09 o
   9   6   2       57.86       71.44      4.12 o
  10   6   2        3.35        6.08      1.80 o
  11   6   2        6.33       21.90      2.70 o
  12   6   2       37.69       41.46      4.90 o
  13   6   2        5.88        5.23      1.90 o
  14   6   2       27.93       27.57      3.22 o
  15   6   2        7.09        7.61      2.35 o
  16   6   2       10.79       12.78      3.74 o
  17   6   2        0.03       -1.12      2.51 o
  18   6   2        0.03        0.85      2.91 o
 -17   7   2        2.43        0.37      3.04 o
 -16   7   2        6.68       10.59      3.45 o
 -15   7   2        3.18        3.31      2.63 o
 -14   7   2       53.82       48.91      5.07 o
 -13   7   2       23.11       27.75      3.23 o
 -12   7   2        8.55        6.11      2.20 o
 -11   7   2      194.12      186.95      7.51 o
 -10   7   2       18.36       21.19      2.73 o
  -9   7   2       51.05       47.27      3.65 o
  -8   7   2        2.06       -0.57      1.60 o
  -7   7   2       61.33       59.71      5.26 o
  -6   7   2      490.32      469.31      9.86 o
  -5   7   2       91.99       90.13      3.44 o
  -4   7   2      372.33      344.42      9.08 o
  -3   7   2      258.12      268.51      7.08 o
  -2   7   2       46.37       47.33      3.06 o
  -1   7   2       58.60       58.42      4.28 o
   0   7   2        0.36        2.03      1.17 o
   1   7   2       17.20       17.58      2.80 o
   2   7   2       62.24       65.46      3.10 o
   3   7   2      218.69      234.99      7.43 o
   5   7   2       15.50       28.02      3.74 o
   6   7   2       49.09      105.90      6.51 o
   7   7   2        0.01        3.72      2.30 o
   8   7   2       22.62       19.53      2.43 o
   9   7   2        0.01        6.18      1.79 o
  10   7   2       73.67       89.91      5.91 o
  11   7   2       63.55       91.80      4.89 o
  12   7   2       12.33       12.85      2.51 o
  13   7   2       58.28       61.80      5.49 o
  14   7   2        3.34       12.19      2.66 o
  15   7   2        2.69        3.90      2.28 o
  16   7   2       21.61       21.84      3.83 o
  17   7   2       22.05       18.65      3.76 o
 -16   8   2        4.27       -0.68      3.89 o
 -15   8   2        6.19        5.03      3.64 o
 -14   8   2        6.15        3.46      2.32 o
 -13   8   2        3.64        5.91      2.33 o
 -12   8   2        9.96        8.15      2.39 o
 -11   8   2       33.86       37.11      3.63 o
 -10   8   2        3.12        3.20      2.62 o
  -9   8   2        0.26        1.19      1.73 o
  -8   8   2       87.87       87.13      4.80 o
  -7   8   2       77.39       85.15      3.93 o
  -6   8   2        5.75        7.44      1.54 o
  -5   8   2       16.05       41.17      2.83 o
  -4   8   2        4.83        5.87      1.46 o
  -3   8   2       89.85      101.90      3.92 o
  -2   8   2       89.49       89.40      4.82 o
  -1   8   2       43.31       50.99      3.02 o
   0   8   2       12.60       10.01      1.73 o
   1   8   2       74.32       74.46      4.50 o
   2   8   2       93.22       84.04      3.56 o
   3   8   2       18.37       29.62      3.18 o
   4   8   2        0.24        0.41      2.42 o
   5   8   2      219.60      201.33      9.94 o
   6   8   2        9.64        5.33      2.61 o
   7   8   2       34.43       49.36      5.24 o
   8   8   2       63.72       65.15      6.69 o
   9   8   2        3.88        5.12      1.92 o
  10   8   2        3.21        4.40      2.38 o
  11   8   2        2.03        8.78      2.18 o
  12   8   2        0.94        2.18      2.09 o
  13   8   2        2.99        5.49      2.29 o
  14   8   2       13.67       15.62      2.92 o
  15   8   2        0.31        2.81      2.34 o
 -14   9   2        1.08        1.10      2.25 o
 -13   9   2        0.05        0.20      2.24 o
 -12   9   2        1.24       -1.27      1.94 o
 -11   9   2        2.11        2.59      2.14 o
 -10   9   2        4.13        5.00      2.20 o
  -9   9   2        0.66        3.98      2.09 o
  -8   9   2       14.41       16.87      3.71 o
  -7   9   2        8.13        6.50      2.24 o
  -6   9   2       10.43       13.51      2.53 o
  -5   9   2       48.69       47.14      4.19 o
  -4   9   2       24.00       27.62      2.44 o
  -3   9   2        7.85        7.05      2.02 o
  -2   9   2      134.87      133.28      4.78 o
  -1   9   2       22.90       31.51      2.55 o
   0   9   2       39.12       40.68      2.88 o
   1   9   2       71.48       70.39      4.07 o
   2   9   2        0.48       15.66      2.42 o
   3   9   2        1.31        3.42      1.91 o
   4   9   2        2.19        2.46      2.31 o
   5   9   2        6.50       10.04      2.92 o
   6   9   2        3.16        9.24      3.03 o
   7   9   2        8.55       15.69      7.35 o
   8   9   2       39.31       42.60      5.25 o
   9   9   2        4.41        2.29      2.63 o
  10   9   2       19.31       20.22      4.18 o
  11   9   2        2.57        4.75      2.25 o
  12   9   2        0.04       -1.43      2.04 o
  13   9   2        0.04       -1.03      2.07 o
  14   9   2        4.40        7.68      2.68 o
 -12  10   2        0.08       -1.01      2.16 o
 -11  10   2        0.49       -1.22      2.07 o
 -10  10   2        8.70        4.71      2.47 o
  -9  10   2       19.36       26.57      4.72 o
  -8  10   2        0.64       -1.81      2.61 o
  -7  10   2        0.77       -1.28      2.55 o
  -6  10   2       31.09       32.88      4.71 o
  -5  10   2       21.77       19.53      7.37 o
  -4  10   2        6.30        8.15      2.46 o
  -3  10   2       40.55       55.03      3.55 o
  -2  10   2        2.57        2.06      1.65 o
  -1  10   2       10.43       11.53      2.41 o
   0  10   2        0.12        0.27      1.68 o
   1  10   2       37.65       32.17      3.77 o
   2  10   2        5.57        4.41      2.19 o
   3  10   2      184.58      195.14      8.45 o
   4  10   2       18.39       16.08      4.70 o
   5  10   2        1.50        5.46      2.72 o
   6  10   2       11.88       28.34      5.52 o
   7  10   2       13.21       14.75      3.93 o
   8  10   2        9.01        7.32      3.46 o
   9  10   2        1.04        4.57      3.19 o
  10  10   2        0.31        6.97      3.33 o
  11  10   2       14.75       12.44      4.04 o
  12  10   2        0.13        1.04      2.38 o
  -9  11   2        2.10        5.51      3.44 o
  -8  11   2       11.00       17.37      4.77 o
  -7  11   2        0.76        1.34      2.94 o
  -6  11   2        2.59        6.59      2.83 o
  -5  11   2        3.47        2.75      2.35 o
  -4  11   2        8.40        2.71      2.30 o
  -3  11   2       20.02       17.48      3.13 o
  -2  11   2       29.00       28.61      3.18 o
  -1  11   2        6.13        4.05      2.06 o
   0  11   2      111.55      131.98      6.94 o
   1  11   2        4.79        7.36      2.63 o
   2  11   2        0.20        2.87      2.63 o
   3  11   2       12.15       14.66      7.01 o
   4  11   2        0.67        1.57      2.88 o
   5  11   2        4.68        5.31      3.12 o
   6  11   2       14.11        8.61      3.49 o
   7  11   2        2.79        2.11      3.04 o
   8  11   2       19.39       19.42      4.67 o
   9  11   2        0.82        5.57      3.97 o
  -4  12   2        6.26        6.99      2.75 o
  -3  12   2        0.25        2.07      2.44 o
  -2  12   2        2.52        0.12      2.89 o
  -1  12   2        2.32       -0.36      2.95 o
   0  12   2        3.00        0.20      2.24 o
   1  12   2        0.55        2.84      2.51 o
   2  12   2        2.52        3.57      3.16 o
   3  12   2       23.57       27.68      4.89 o
   4  12   2        0.74        1.76      3.24 o
 -20   1   3        3.35       10.42      4.58 o
 -19   1   3        1.07       12.59      4.55 o
 -18   1   3        0.66       12.52      4.24 o
 -17   1   3        0.88        6.67      3.31 o
 -16   1   3        6.27        5.25      2.80 o
 -15   1   3        0.89        4.77      2.13 o
 -14   1   3       73.39       82.64      4.02 o
 -13   1   3        2.82        1.76      1.84 o
 -12   1   3       17.86       17.31      1.77 o
 -11   1   3       24.57       27.60      1.92 o
 -10   1   3      243.56      224.91      5.04 o
  -9   1   3      172.11      153.34      3.68 o
  -8   1   3      712.59      623.45     11.72 o
  -7   1   3       48.81       39.01      1.48 o
  -6   1   3        2.34        5.53      1.54 o
  -5   1   3      743.12      720.37     18.62 o
  -4   1   3      165.06      159.45      9.00 o
  -3   1   3     3387.18     3211.91     81.65 o
  -2   1   3      313.15      276.93     19.46 o
  -1   1   3     4822.66     4513.25    113.10 o
   0   1   3      184.19      158.11      3.52 o
   1   1   3     3126.08     3102.17     54.69 o
   2   1   3      340.40      311.94      5.77 o
   3   1   3      115.66      114.40      3.47 o
   4   1   3      672.15      643.01     11.81 o
   5   1   3       14.51       14.12      1.07 o
   6   1   3      392.11      336.66      6.59 o
   7   1   3       23.48       28.35      1.76 o
   8   1   3       35.60       81.11      5.59 o
   9   1   3        3.03       11.47      2.83 o
  10   1   3        0.33        9.12      4.40 o
  11   1   3       40.77       36.56      2.24 o
  12   1   3       12.42       12.43      1.59 o
  13   1   3        0.46       -0.87      1.22 o
  14   1   3       36.79       37.14      2.57 o
  15   1   3       18.32       13.33      4.41 o
  16   1   3        0.20        0.39      7.33 o
  17   1   3        0.01        0.13      4.17 o
  18   1   3        1.97        2.73      4.55 o
  19   1   3        1.54        8.42      4.89 o
  20   1   3        3.21        8.93      5.15 o
 -20   2   3       14.00       20.04      5.19 o
 -19   2   3        0.71        3.31      5.57 o
 -18   2   3        0.16       -0.01      3.35 o
 -17   2   3        7.01        9.49      3.07 o
 -16   2   3        5.48        7.42      2.79 o
 -15   2   3        2.02        3.54      2.47 o
 -14   2   3        5.87        6.79      1.60 o
 -13   2   3       38.88       33.29      2.27 o
 -12   2   3       27.54       27.77      2.09 o
 -11   2   3        6.62        5.49      1.41 o
 -10   2   3        0.08        4.62      1.33 o
  -9   2   3        0.49        3.17      0.97 o
  -8   2   3       12.42       23.72      1.65 o
  -7   2   3       75.07       69.07      2.46 o
  -6   2   3      363.98      356.16     10.03 o
  -5   2   3      103.01      118.99      6.85 o
  -4   2   3      108.28      126.20      3.92 o
  -3   2   3      755.12      772.62     15.57 o
  -2   2   3      388.63      358.62     10.73 o
  -1   2   3       59.64       64.89      2.28 o
   0   2   3       99.29       80.77      5.99 o
   1   2   3      362.52      371.50      9.91 o
   2   2   3      123.96      118.88      3.35 o
   3   2   3      230.34      213.55     14.12 o
   4   2   3      210.12      242.64      5.26 o
   5   2   3       90.91       97.54      2.43 o
   6   2   3       44.21       58.38      3.33 o
   7   2   3        4.15        9.52      1.07 o
   8   2   3      146.61      147.45      3.98 o
   9   2   3       80.29       81.84      3.13 o
  10   2   3      153.76      122.40      4.22 o
  11   2   3        8.87        6.53      1.37 o
  12   2   3       16.65       20.05      1.83 o
  13   2   3        2.37        0.85      1.50 o
  14   2   3       20.23       22.05      3.13 o
  15   2   3        4.64        4.92      3.02 o
  16   2   3        0.30        0.87      2.20 o
  17   2   3        2.58       -0.25      3.92 o
  18   2   3        1.34        3.01      4.26 o
  19   2   3        7.12       16.95      4.92 o
  20   2   3        2.98        7.28      8.98 o
 -20   3   3        0.45        4.42      4.08 o
 -19   3   3       10.98       10.92      3.39 o
 -18   3   3        0.51        0.97      2.70 o
 -17   3   3        0.28        1.34      2.65 o
 -16   3   3        0.17        0.17      1.83 o
 -15   3   3        0.47       -0.52      1.72 o
 -14   3   3        1.19        0.04      1.67 o
 -13   3   3       13.34       20.06      2.44 o
 -12   3   3        2.86        5.82      1.66 o
 -11   3   3        0.03        1.45      1.13 o
 -10   3   3       37.44       47.05      3.52 o
  -9   3   3      164.33      149.42      4.67 o
  -8   3   3       35.09       43.48      2.40 o
  -7   3   3       13.55       28.05      2.14 o
  -6   3   3     1053.88      996.82     20.12 o
  -5   3   3      316.17      293.91      6.56 o
  -4   3   3       23.62       17.83      1.78 o
  -3   3   3      446.80      496.18     15.90 o
  -2   3   3      244.46      248.93      6.21 o
  -1   3   3     1700.71     1623.60     41.31 o
   0   3   3       92.28      107.32      5.00 o
   1   3   3      292.29      498.98     15.50 o
   2   3   3      219.84      239.24     11.02 o
   3   3   3     1069.22     1073.14     23.53 o
   4   3   3        0.57        2.16      0.54 o
   5   3   3       73.62       98.16      5.41 o
   6   3   3      598.91      635.01     13.22 o
   7   3   3      171.10      156.43      3.87 o
   8   3   3        9.13       11.67      1.26 o
   9   3   3        1.61        8.31      2.88 o
  10   3   3      149.44      138.08      4.07 o
  11   3   3        1.50        1.33      1.30 o
  12   3   3       50.32       46.27      2.40 o
  13   3   3       46.55       48.25      2.57 o
  14   3   3       22.26       24.72      2.22 o
  15   3   3       10.56        8.82      1.81 o
  16   3   3       26.79       23.22      2.64 o
  17   3   3       29.82       30.40      4.28 o
  18   3   3        0.00        3.31      7.41 o
  19   3   3        0.20       -0.42      8.26 o
  20   3   3        2.32        4.27      8.49 o
 -19   4   3        0.86        1.42      5.12 o
 -18   4   3       45.88       43.68      8.06 o
 -17   4   3        2.46        8.35      2.28 o
 -16   4   3        3.73        3.64      2.04 o
 -15   4   3       11.03       10.92      2.95 o
 -14   4   3       10.48       12.86      2.21 o
 -13   4   3        7.57        9.24      1.94 o
 -12   4   3       56.54       58.13      3.10 o
 -11   4   3       36.49       30.34      2.01 o
 -10   4   3       53.38       96.54      5.25 o
  -9   4   3        0.98        2.00      0.95 o
  -8   4   3      377.80      338.53      8.96 o
  -7   4   3       91.87       86.62      5.49 o
  -6   4   3       15.14       25.36      1.30 o
  -5   4   3      541.19      553.76     13.17 o
  -4   4   3      295.86      266.27      6.89 o
  -3   4   3       15.44       41.60      6.07 o
  -1   4   3      163.07      191.74      8.84 o
   0   4   3     1337.16     1559.46     44.64 o
   1   4   3      436.85      429.94      9.45 o
   2   4   3     1704.21     1684.66     37.35 o
   4   4   3        0.51        2.55      1.00 o
   5   4   3      138.65      216.33      5.87 o
   6   4   3        0.20       -0.76      0.76 o
   7   4   3        3.02        4.66      1.32 o
   8   4   3      273.38      277.42      8.03 o
   9   4   3       20.61       19.73      2.47 o
  10   4   3      407.99      422.14     11.31 o
  11   4   3        4.09        5.15      1.47 o
  12   4   3        7.40        5.75      1.58 o
  13   4   3       15.32       15.63      2.97 o
  14   4   3       22.12       21.76      3.00 o
  15   4   3       59.14       65.27      3.84 o
  16   4   3        2.66        3.03      2.29 o
  17   4   3       52.77       49.13      4.30 o
  18   4   3       19.16       14.90      3.84 o
  19   4   3        0.42        1.33      8.01 o
 -19   5   3        0.04       -3.02      4.85 o
 -18   5   3        1.62        0.25      2.88 o
 -17   5   3       10.77        6.87      3.15 o
 -16   5   3        0.97        3.43      2.74 o
 -15   5   3        4.14        2.37      2.39 o
 -14   5   3        1.61        2.02      2.35 o
 -13   5   3        0.05       -1.91      1.91 o
 -12   5   3        9.64        5.25      1.82 o
 -11   5   3        2.48        2.17      1.65 o
 -10   5   3       37.71       32.69      2.44 o
  -9   5   3       15.96       13.02      1.69 o
  -8   5   3       74.34       81.17      3.87 o
  -7   5   3       27.54       26.39      1.92 o
  -6   5   3      169.73      149.50      4.19 o
  -5   5   3       96.64      106.72      4.66 o
  -4   5   3       34.02       25.23      1.74 o
  -3   5   3       28.26       22.90      1.75 o
  -2   5   3        0.37        3.73      1.81 o
  -1   5   3      132.92      156.80      4.06 o
   0   5   3       96.95      105.38      3.70 o
   1   5   3        1.36        2.85      1.36 o
   2   5   3      172.39      180.16      4.87 o
   3   5   3       12.26       12.29      1.72 o
   4   5   3        0.09        2.39      1.29 o
   5   5   3      141.76      141.18      5.13 o
   6   5   3       28.49       35.69      3.86 o
   7   5   3       39.29       41.95      2.83 o
   8   5   3       71.97       70.22      3.77 o
   9   5   3       18.11       17.79      2.23 o
  10   5   3        0.06        3.07      1.61 o
  11   5   3       12.94       15.93      2.29 o
  12   5   3        1.55        0.89      1.60 o
  13   5   3        2.83        0.99      1.65 o
  14   5   3        0.26        1.07      2.02 o
  15   5   3        4.86        4.25      2.02 o
  16   5   3        5.38        4.17      2.19 o
  17   5   3        2.76        6.15      2.75 o
  18   5   3        3.31        2.91      3.02 o
 -18   6   3        1.73        0.87      4.52 o
 -17   6   3        4.00        4.01      3.45 o
 -16   6   3        8.21        5.57      5.79 o
 -15   6   3        3.08        1.52      2.61 o
 -14   6   3       17.12       14.14      3.22 o
 -13   6   3        1.23        5.25      1.97 o
 -12   6   3       24.78       24.23      2.83 o
 -11   6   3       50.74       48.51      3.72 o
 -10   6   3       75.01       73.70      5.61 o
  -9   6   3      166.08      155.52      5.31 o
  -8   6   3      277.93      272.50      7.82 o
  -7   6   3      798.19      768.84     16.51 o
  -6   6   3      128.26      117.20      3.80 o
  -5   6   3      538.69      496.12     11.09 o
  -4   6   3      179.45      177.56      6.42 o
  -3   6   3      138.80      158.21      7.43 o
  -2   6   3       59.69       52.82      4.26 o
  -1   6   3        1.69       -0.55      1.04 o
   0   6   3      130.82      148.35      4.94 o
   1   6   3        0.00       -0.83      0.83 o
   2   6   3       63.26       84.65      3.18 o
   3   6   3      335.10      345.78     10.44 o
   6   6   3       34.09       39.93      2.99 o
   8   6   3       28.13       48.83      4.61 o
   9   6   3       91.79      105.87      4.90 o
  10   6   3      173.66      144.29      6.02 o
  11   6   3        7.14       11.72      2.21 o
  12   6   3       33.92       28.63      3.53 o
  13   6   3       29.26       18.34      2.75 o
  14   6   3        1.08        2.89      2.08 o
  15   6   3        1.19        3.58      2.02 o
  16   6   3       14.89       15.26      3.69 o
  17   6   3        2.51       -0.08      2.47 o
  18   6   3        0.52        0.50      3.34 o
 -17   7   3        1.66        4.99      3.97 o
 -16   7   3        5.46        9.87      3.53 o
 -15   7   3        1.59        4.54      2.95 o
 -14   7   3       45.57       36.11      5.27 o
 -13   7   3       32.71       33.63      3.81 o
 -12   7   3       97.68       90.94      5.26 o
 -11   7   3      134.20      127.47      6.44 o
 -10   7   3       51.10       42.82      3.67 o
  -9   7   3       79.32       88.83      4.80 o
  -8   7   3       37.56       39.67      3.98 o
  -7   7   3        2.12        8.98      1.98 o
  -6   7   3      273.76      268.40      7.49 o
  -5   7   3       83.43       75.19      2.86 o
  -4   7   3      984.32      883.73     19.06 o
  -3   7   3        3.02        6.68      1.53 o
  -2   7   3       82.58       76.76      8.15 o
  -1   7   3       54.30       48.29      3.06 o
   0   7   3      161.02      174.66      5.19 o
   1   7   3        0.32        0.00      1.53 o
   2   7   3       42.68       52.16      3.61 o
   3   7   3       49.07       50.52      3.08 o
   5   7   3       12.95       24.32      2.91 o
   6   7   3      211.43      212.37     10.19 o
   7   7   3      122.96      107.10     11.05 o
   8   7   3       17.42       23.44      2.52 o
   9   7   3      145.06      136.15      7.01 o
  10   7   3        0.49        6.52      1.92 o
  11   7   3        1.76       10.30      3.11 o
  12   7   3        2.21        8.39      2.51 o
  13   7   3       50.24       47.63      6.52 o
  14   7   3        0.43        4.33      2.11 o
  15   7   3        0.66        0.03      1.98 o
  16   7   3        1.53        3.46      2.43 o
  17   7   3        1.63        2.73      3.80 o
 -15   8   3       43.50       38.37      4.94 o
 -14   8   3       19.69       18.39      3.81 o
 -13   8   3       13.60       15.28      3.08 o
 -12   8   3       51.15       44.15      4.09 o
 -11   8   3        7.81        6.78      2.30 o
 -10   8   3       49.42       46.69      3.92 o
  -9   8   3        0.05        0.84      1.71 o
  -8   8   3       69.97       73.13      4.55 o
  -7   8   3      103.90       93.30      4.76 o
  -6   8   3       32.50       31.83      2.14 o
  -5   8   3       15.68       13.77      1.84 o
  -4   8   3        0.44        0.41      1.25 o
  -3   8   3       56.30       57.60      3.25 o
  -2   8   3        0.37        1.36      1.25 o
  -1   8   3      106.93      108.18      4.12 o
   0   8   3       62.83       75.24      4.20 o
   1   8   3        6.82       13.21      1.79 o
   2   8   3        5.71        8.42      1.76 o
   3   8   3       43.00       39.69      3.80 o
   4   8   3        2.03        3.29      1.92 o
   5   8   3        5.25        4.09      2.57 o
   6   8   3        0.64        0.04      2.29 o
   7   8   3        0.01        5.75      2.47 o
   8   8   3        7.12        8.41      2.98 o
   9   8   3        6.18        5.80      2.86 o
  10   8   3       54.17       52.93      4.20 o
  11   8   3        0.53        2.70      1.91 o
  12   8   3        2.80        4.48      2.16 o
  13   8   3        0.18        1.51      2.13 o
  14   8   3        4.74        9.18      2.63 o
  15   8   3        3.62        6.83      2.57 o
 -14   9   3        3.86       -1.37      2.70 o
 -13   9   3        8.24       14.83      2.99 o
 -12   9   3        6.77        6.73      2.52 o
 -11   9   3        6.57        6.72      2.37 o
 -10   9   3        4.85        5.25      2.26 o
  -9   9   3       36.17       39.14      5.81 o
  -8   9   3        5.76        7.67      2.18 o
  -7   9   3        3.48        0.60      4.74 o
  -6   9   3        4.13        2.77      1.94 o
  -5   9   3        6.76        6.04      1.62 o
  -4   9   3        0.70        3.43      1.48 o
  -3   9   3       36.00       34.05      2.68 o
  -2   9   3      104.09      107.30      4.31 o
  -1   9   3        2.64        3.55      1.50 o
   0   9   3       11.52        8.29      2.52 o
   1   9   3       26.60       34.76      2.77 o
   2   9   3        0.64        5.82      1.91 o
   3   9   3       31.58       44.45      5.67 o
   4   9   3        9.79       11.42      3.20 o
   5   9   3       10.70        4.44      2.75 o
   6   9   3        0.41       -1.55      2.26 o
   7   9   3        0.08       -1.80      2.28 o
   8   9   3        3.23        1.42      2.66 o
   9   9   3        0.85        0.50      2.61 o
  10   9   3        7.73        8.31      3.40 o
  11   9   3       13.55       13.79      2.73 o
  12   9   3        9.87       13.70      2.86 o
  13   9   3       12.09       16.40      3.44 o
  14   9   3        9.27       14.84      3.34 o
 -12  10   3        0.52        0.45      2.58 o
 -11  10   3        0.14       -0.67      2.27 o
 -10  10   3        0.10       -0.59      2.11 o
  -9  10   3        4.05        6.47      2.35 o
  -8  10   3        0.18       -2.27      2.27 o
  -7  10   3        5.03        4.63      3.06 o
  -6  10   3        3.88        0.95      2.11 o
  -5  10   3        5.12        2.64      2.08 o
  -4  10   3        4.21        3.39      1.69 o
  -3  10   3        4.83        2.73      1.60 o
  -2  10   3        0.00       -1.40      1.40 o
  -1  10   3        2.83        3.73      1.69 o
   0  10   3       36.36       41.10      3.09 o
   1  10   3       28.03       31.76      3.80 o
   2  10   3        0.01       -2.54      2.54 o
   3  10   3        0.12        1.95      2.76 o
   4  10   3        0.79       -0.68      2.59 o
   5  10   3        0.00        1.08      2.63 o
   6  10   3       19.59       21.09      4.17 o
   7  10   3        5.13       -1.54      4.78 o
   8  10   3        4.18        6.63      3.08 o
   9  10   3       12.59       13.28      6.34 o
  10  10   3        0.41       -0.59      5.02 o
  11  10   3       15.40       16.96      4.38 o
  -9  11   3        0.17        0.77      3.10 o
  -8  11   3        0.96        3.75      3.19 o
  -7  11   3        1.83        2.73      3.08 o
  -6  11   3        0.17       -2.35      2.67 o
  -5  11   3        0.02        1.25      2.16 o
  -4  11   3        1.99        1.96      2.23 o
  -3  11   3        6.64        4.60      2.50 o
  -2  11   3        0.09        2.94      1.96 o
  -1  11   3       11.21       18.65      3.24 o
   0  11   3        6.94        7.98      2.80 o
   1  11   3        0.07        3.26      2.45 o
   2  11   3       13.50       16.93      3.88 o
   3  11   3       21.37       21.25      8.35 o
   4  11   3        1.30        1.00      2.90 o
   5  11   3        0.93        1.19      3.04 o
   6  11   3       13.68       18.72      4.22 o
   7  11   3        0.35       -1.15      2.96 o
   8  11   3       19.49       21.85      4.73 o
   9  11   3        4.71        8.39      3.79 o
  -4  12   3        1.85        1.35      2.48 o
  -3  12   3        3.12        0.01      2.98 o
  -2  12   3        0.02        0.26      2.99 o
  -1  12   3        0.35        1.42      2.24 o
   0  12   3        0.22       -2.15      2.15 o
   1  12   3        0.18       -0.71      2.72 o
   2  12   3        0.15        1.24      3.00 o
   3  12   3        0.02        5.45      3.37 o
 -20   0   4        5.21       13.50      6.54 o
 -19   0   4        0.00        1.56      5.81 o
 -18   0   4       17.39       23.29      6.74 o
 -17   0   4       17.64       20.87      4.14 o
 -16   0   4      231.47      216.98     15.99 o
 -15   0   4      290.61      284.67     12.04 o
 -14   0   4      182.71      175.86      8.72 o
 -13   0   4      216.10      186.59      8.79 o
 -12   0   4        1.98        4.17      5.14 o
 -11   0   4     1395.06     1273.28     40.63 o
 -10   0   4        0.25       12.08      4.63 o
  -9   0   4        3.17        7.48      2.34 o
  -8   0   4     5069.47     4929.96    149.80 o
  -7   0   4      475.05      680.36    101.39 o
  -6   0   4     3440.19     3241.99     80.55 o
  -5   0   4     1066.28     1071.98     27.12 o
  -4   0   4        0.90       -0.71      1.87 o
  -3   0   4     2636.78     2449.04     74.69 o
  -2   0   4     8712.85     8356.35    179.07 o
  -1   0   4    32799.44    29607.82    893.46 o
   0   0   4    12696.32    11695.92    253.52 o
   1   0   4     2252.63     2116.29     64.32 o
   2   0   4     6374.14     6102.07    184.10 o
   3   0   4      758.77      767.84     33.68 o
   4   0   4     2646.97     2663.93     82.68 o
   5   0   4       72.17       71.22      2.57 o
   6   0   4       27.16       41.03      1.90 o
   7   0   4     2403.01     2501.07     54.82 o
   8   0   4      969.75     1066.85    104.51 o
   9   0   4        0.21        0.65      1.29 o
  10   0   4      851.15      825.31     27.46 o
  12   0   4      268.71      218.36      7.59 o
  13   0   4       12.97       13.33      3.87 o
  14   0   4       29.82       35.05      4.85 o
  15   0   4       98.68       98.37      7.30 o
  16   0   4        2.18       -0.16      5.89 o
  17   0   4       60.79       54.35      8.77 o
  18   0   4        0.37       -1.33      6.50 o
  19   0   4        4.31       11.71      7.69 o
  20   0   4        0.81        5.69      7.47 o
 -20   1   4       13.13       17.33      5.30 o
 -19   1   4        0.02        3.09      4.28 o
 -18   1   4       13.37       16.03      3.50 o
 -17   1   4       23.32       31.90      3.93 o
 -16   1   4       16.64       22.08      2.87 o
 -15   1   4       69.50       50.28      3.61 o
 -14   1   4        0.92        4.91      1.99 o
 -13   1   4       45.21       60.27      3.59 o
 -12   1   4      694.77      626.10     15.21 o
 -11   1   4       70.53       69.32      2.85 o
 -10   1   4        1.57        3.76      1.86 o
  -9   1   4     1122.94     1088.29     19.94 o
  -8   1   4     2836.80     2793.10     49.65 o
  -7   1   4       17.44       14.14      1.20 o
  -6   1   4     2886.61     2667.21     47.33 o
  -5   1   4     2673.19     2616.44     66.91 o
  -4   1   4      268.93      191.76      5.38 o
  -3   1   4       78.13       71.28     12.70 o
  -2   1   4       59.76       52.16      3.92 o
  -1   1   4        0.99        3.02      1.91 o
   0   1   4      592.15      570.99     11.48 o
   1   1   4     5184.47     4877.35     85.72 o
   2   1   4     2962.04     2838.39     49.75 o
   3   1   4     2755.87     2677.42     51.42 o
   4   1   4      408.34      352.79      6.82 o
   5   1   4     3415.71     3397.72     55.43 o
   6   1   4        6.35        6.39      1.35 o
   7   1   4      106.71       92.31      3.76 o
   8   1   4     1213.14     1351.45     28.27 o
   9   1   4       84.11       96.73     11.55 o
  10   1   4       28.14       36.00      2.32 o
  11   1   4       74.32       83.92      4.55 o
  12   1   4       83.84      115.46      5.12 o
  13   1   4        9.75       14.09      1.98 o
  14   1   4      105.62       90.16      4.05 o
  15   1   4       16.76       23.18      2.53 o
  16   1   4        0.85       -4.03      4.03 o
  17   1   4       24.96       22.82      5.10 o
  18   1   4        0.81       -2.66      4.42 o
  19   1   4       11.75       21.60      5.58 o
  20   1   4        7.70        9.84      5.14 o
 -20   2   4        0.00       -1.73      3.24 o
 -19   2   4        0.35        1.04      2.66 o
 -18   2   4        2.58        0.86      2.58 o
 -17   2   4       24.86       22.64      3.04 o
 -16   2   4        6.42        5.17      2.61 o
 -15   2   4       16.47       14.84      2.57 o
 -14   2   4        1.59        5.26      6.93 o
 -13   2   4      348.06      324.68      7.85 o
 -12   2   4        0.03        2.45      1.28 o
 -11   2   4      269.47      302.30      6.61 o
 -10   2   4      222.98      242.47      7.39 o
  -9   2   4        2.09        5.41      1.54 o
  -7   2   4        1.98        0.76      0.68 o
  -6   2   4        0.69        0.28      1.05 o
  -5   2   4      278.50      250.51      6.22 o
  -4   2   4      337.55      325.20      7.94 o
  -3   2   4     7252.63     6552.62    156.73 o
  -2   2   4     1628.74     1652.73     42.32 o
  -1   2   4      843.59      915.66     64.41 o
   0   2   4     3207.29     3174.17     68.89 o
   1   2   4     3956.89     3627.84     77.60 o
   2   2   4     2809.89     2551.12     48.97 o
   3   2   4      425.40      361.43      8.31 o
   4   2   4      503.20      512.56     10.69 o
   5   2   4      206.47      196.24      4.22 o
   6   2   4      354.28      333.51      7.89 o
   7   2   4       12.43        9.35      1.04 o
   8   2   4      720.95      687.35     14.35 o
   9   2   4      102.22       96.17      5.14 o
  10   2   4      521.12      504.47     11.31 o
  11   2   4      391.61      406.51      8.70 o
  12   2   4       48.86       50.34      2.55 o
  13   2   4       74.29       86.33      4.51 o
  14   2   4      266.95      268.72      6.60 o
  15   2   4       21.53       25.09      2.64 o
  16   2   4        4.11        5.90      3.31 o
  17   2   4        8.72        7.57      4.28 o
  18   2   4       13.21       17.79      4.83 o
  19   2   4        7.61       11.46      4.82 o
  20   2   4        0.03        7.58      4.57 o
 -20   3   4       51.99       54.04      6.06 o
 -19   3   4       21.75       32.93      4.28 o
 -18   3   4        8.69       12.40      3.29 o
 -17   3   4        6.44       11.20      3.07 o
 -16   3   4       22.38       17.68      3.70 o
 -15   3   4        3.51        0.60      1.82 o
 -14   3   4       19.27       15.82      2.38 o
 -13   3   4       62.72       61.66      3.18 o
 -12   3   4      411.56      386.89     10.41 o
 -11   3   4      129.31      125.85      4.30 o
 -10   3   4     1235.44     1153.43     23.48 o
  -9   3   4      284.66      256.96      7.01 o
  -8   3   4      629.41      585.25     16.04 o
  -7   3   4      354.80      358.38     22.30 o
  -6   3   4      401.43      383.28     14.43 o
  -5   3   4       10.68       15.47      1.36 o
  -4   3   4      346.73      390.09     16.59 o
  -3   3   4      342.16      352.31      6.92 o
  -2   3   4      320.71      290.33      7.33 o
  -1   3   4      385.44      362.88     12.32 o
   0   3   4     1542.28     1594.52     45.54 o
   1   3   4      288.43      340.84      9.32 o
   2   3   4        7.82       28.29      3.31 o
   3   3   4       87.45       85.32      7.86 o
   4   3   4     1433.37     1369.74     30.11 o
   5   3   4      620.99      560.41     11.80 o
   6   3   4     1068.91     1014.71     20.62 o
   7   3   4     1751.08     1733.24     34.49 o
   8   3   4        0.51        0.60      1.10 o
   9   3   4      202.71      205.64      5.99 o
  10   3   4      561.55      585.35     12.61 o
  11   3   4      145.34      125.00      3.78 o
  12   3   4       15.46       19.59      2.59 o
  13   3   4      113.86      117.45      3.87 o
  14   3   4       20.61       20.73      2.15 o
  15   3   4        0.55       -0.97      1.44 o
  16   3   4       11.64       13.63      2.40 o
  17   3   4       73.26       79.68      6.02 o
  18   3   4       27.06       19.44      8.23 o
  19   3   4       41.73       37.48      9.78 o
 -19   4   4        0.02       -4.04      4.55 o
 -18   4   4        3.67        1.46      4.68 o
 -17   4   4       27.56       31.31      4.23 o
 -16   4   4        0.08        1.55      1.94 o
 -15   4   4       70.85       71.98      5.07 o
 -14   4   4       57.94       64.55      4.13 o
 -13   4   4       73.42       90.71      4.39 o
 -12   4   4       40.19       53.30      2.94 o
 -11   4   4      480.39      439.95     10.02 o
 -10   4   4      158.19      199.95      9.17 o
  -9   4   4       12.61       20.73      2.09 o
  -8   4   4        0.18        0.03      1.25 o
  -7   4   4      237.39      230.79     10.85 o
  -6   4   4      128.36      139.74      4.58 o
  -5   4   4      366.46      338.24      8.57 o
  -4   4   4      146.17      153.49      9.69 o
  -3   4   4     1737.49     1639.32     32.79 o
  -2   4   4      372.03      327.11      7.36 o
  -1   4   4      464.19      534.69     30.21 o
   0   4   4      368.31      321.99      8.01 o
   1   4   4     2680.97     2508.78     54.87 o
   3   4   4     1296.99     1286.06     25.68 o
   4   4   4     1651.19     1650.29     32.19 o
   5   4   4        4.53        5.50      1.13 o
   6   4   4        7.24        9.72      1.04 o
   7   4   4       64.39       66.49      5.01 o
   8   4   4       34.25       30.97      3.17 o
   9   4   4      175.83      147.47      4.75 o
  10   4   4      750.84      708.67     17.01 o
  11   4   4      134.06      140.38      7.07 o
  12   4   4      183.16      186.71      6.03 o
  13   4   4      116.69      124.58      4.49 o
  14   4   4      116.35      125.95      5.03 o
  15   4   4        3.25        5.00      1.93 o
  16   4   4        2.10        1.19      1.87 o
  17   4   4        4.13        2.52      5.92 o
  18   4   4        9.22       11.33      3.77 o
  19   4   4       28.26       20.71      9.43 o
 -18   5   4       25.55       21.62      6.75 o
 -17   5   4       12.36       10.06      3.25 o
 -16   5   4       10.58        8.87      3.38 o
 -15   5   4        3.20        2.96      2.67 o
 -14   5   4       25.11       27.70      3.75 o
 -13   5   4       17.87       15.57      3.70 o
 -12   5   4        0.10        2.30      1.64 o
 -11   5   4      292.05      270.61      7.90 o
 -10   5   4      209.77      208.51      6.47 o
  -9   5   4       27.00       30.84      4.55 o
  -8   5   4     1549.96     1427.14     32.48 o
  -7   5   4      111.72      136.53      4.74 o
  -6   5   4      817.81      756.27     16.03 o
  -5   5   4      422.20      381.33      8.71 o
  -4   5   4       20.83       29.96      2.88 o
  -3   5   4       20.46       18.34      1.94 o
  -2   5   4       99.81      151.27      9.62 o
  -1   5   4      203.68      200.74      6.35 o
   0   5   4        5.36        3.18      0.83 o
   1   5   4       31.50       33.40      2.05 o
   2   5   4      686.62      624.66     15.00 o
   3   5   4      374.30      311.33     30.22 o
   4   5   4      728.16      649.07     28.61 o
   5   5   4       75.78       68.19      4.38 o
   6   5   4      238.91      245.93      7.97 o
   7   5   4      328.55      314.40      8.66 o
   8   5   4      500.28      511.34     35.29 o
   9   5   4      227.16      196.00      7.13 o
  10   5   4       17.53       17.70      2.65 o
  11   5   4       48.44       51.59      4.40 o
  12   5   4        8.91        8.08      2.04 o
  13   5   4        8.01        7.40      2.14 o
  14   5   4       10.57        9.63      2.22 o
  15   5   4        5.25        3.53      2.08 o
  16   5   4       32.98       34.88      3.59 o
  17   5   4        9.12        7.23      4.17 o
  18   5   4        0.01       -0.36      3.16 o
 -18   6   4        2.58        2.01      3.44 o
 -17   6   4        4.43        7.98      4.61 o
 -16   6   4        0.13       -1.19      3.83 o
 -15   6   4       13.04       13.02      3.31 o
 -14   6   4       13.71       15.48      4.42 o
 -13   6   4       59.79       52.36      5.01 o
 -12   6   4       38.31       31.35      3.20 o
 -11   6   4       32.26       29.96      3.06 o
 -10   6   4       27.78       25.26      2.72 o
  -9   6   4      168.01      155.90      5.37 o
  -8   6   4        4.81        7.91      2.69 o
  -7   6   4        5.94        3.56      1.20 o
  -6   6   4        8.96       12.89      1.56 o
  -5   6   4      552.92      497.69     11.21 o
  -4   6   4       55.67       53.42      2.63 o
  -3   6   4      296.85      280.15      7.47 o
  -2   6   4      499.15      453.45     10.20 o
  -1   6   4     1566.54     1457.78     29.36 o
   0   6   4      346.53      344.20      9.27 o
   1   6   4     1084.88     1078.37     40.69 o
   2   6   4       46.46       54.16     10.59 o
   3   6   4       34.02       56.14      5.37 o
   6   6   4        1.19        2.42      1.10 o
   7   6   4      163.21      134.58      5.50 o
   8   6   4       92.61       82.14      4.13 o
   9   6   4       56.19       53.67      3.58 o
  10   6   4       55.61       54.23      3.74 o
  11   6   4       14.72       16.10      2.48 o
  12   6   4       72.78       74.19      4.58 o
  13   6   4        3.14        2.31      1.84 o
  14   6   4       11.53       12.22      2.55 o
  15   6   4       12.03       11.50      2.54 o
  16   6   4       12.39       12.13      2.72 o
  17   6   4        0.09        1.74      5.45 o
 -16   7   4        0.00       -1.96      2.60 o
 -15   7   4        4.20        6.13      3.16 o
 -14   7   4       17.15       22.42      3.85 o
 -13   7   4       14.76       20.45      3.71 o
 -12   7   4       33.46       30.06      3.33 o
 -11   7   4       25.34       25.85      5.43 o
 -10   7   4       73.74       75.14      4.65 o
  -9   7   4        3.48        9.69      2.12 o
  -8   7   4      120.33      108.86      4.62 o
  -7   7   4      390.07      358.13      8.79 o
  -6   7   4      134.01      135.60      4.39 o
  -5   7   4        1.63        1.19      1.65 o
  -4   7   4     1045.53      990.79     20.95 o
  -3   7   4       10.04       19.55      6.64 o
  -2   7   4        0.01        4.07      1.40 o
  -1   7   4      118.14      124.72      4.27 o
   0   7   4      394.04      382.46      9.37 o
   1   7   4      403.38      371.72      9.15 o
   2   7   4      249.23      243.26      7.37 o
   3   7   4      321.16      319.18     10.88 o
   4   7   4      284.27      261.82     19.36 o
   5   7   4       53.44       55.82      4.38 o
   6   7   4      178.63      193.96      7.94 o
   7   7   4       52.59       45.23      6.99 o
   8   7   4        8.11        5.44      1.80 o
   9   7   4       20.01       20.48      2.64 o
  10   7   4        9.73       12.61      2.34 o
  11   7   4        4.70        6.51      2.11 o
  12   7   4        1.75        3.12      1.95 o
  13   7   4       17.79       14.10      2.84 o
  14   7   4        1.21        3.21      2.20 o
  15   7   4        0.02       -1.48      1.99 o
  16   7   4        8.49        8.75      2.65 o
 -15   8   4       31.87       32.68      4.86 o
 -14   8   4       41.53       36.50      5.79 o
 -13   8   4       12.50       12.76      2.98 o
 -12   8   4       27.42       29.67      3.50 o
 -11   8   4       16.92       20.19      3.05 o
 -10   8   4        4.51        3.64      2.05 o
  -9   8   4        0.95       -1.20      1.67 o
  -8   8   4        0.93        0.08      2.55 o
  -7   8   4       18.52       14.88      1.85 o
  -6   8   4       24.82       33.67      2.24 o
  -5   8   4       30.51       30.47      2.49 o
  -4   8   4       19.97       21.67      2.15 o
  -3   8   4      587.39      546.27     12.84 o
  -2   8   4      247.79      221.71      6.84 o
  -1   8   4      180.55      190.03      5.80 o
   0   8   4       99.22      114.73      4.29 o
   1   8   4      236.37      228.41      6.55 o
   2   8   4      136.67      141.48      6.46 o
   4   8   4        0.90       -0.31      1.82 o
   5   8   4        2.85        3.05      2.08 o
   6   8   4      104.68       81.71      6.92 o
   7   8   4        0.04       -1.22      2.49 o
   8   8   4       42.46       40.48      6.63 o
   9   8   4       37.61       39.83      6.61 o
  10   8   4        3.61        4.98      2.09 o
  11   8   4       10.37       11.86      2.54 o
  12   8   4        0.49        2.36      2.06 o
  13   8   4        0.02       -1.77      1.77 o
  14   8   4       33.90       40.72      4.17 o
  15   8   4        0.50        1.79      3.40 o
 -13   9   4        0.08        4.52      2.35 o
 -12   9   4        7.12        5.98      2.46 o
 -11   9   4        4.85        3.61      2.38 o
 -10   9   4       31.88       31.15      6.63 o
  -9   9   4       47.91       45.10      4.04 o
  -8   9   4       25.78       31.33      3.60 o
  -7   9   4        1.41        0.25      1.70 o
  -6   9   4      110.74      109.31      4.35 o
  -5   9   4       32.10       33.15      2.67 o
  -4   9   4        3.09        3.97      1.54 o
  -3   9   4        2.50        3.69      1.53 o
  -2   9   4       10.27       13.64      2.00 o
  -1   9   4       26.58       27.89      2.54 o
   0   9   4       34.92       31.80      2.67 o
   1   9   4        7.78       11.32      2.60 o
   2   9   4       14.69       17.63      2.97 o
   3   9   4       48.66       54.33      4.77 o
   4   9   4       52.52       60.88      5.07 o
   5   9   4      136.71      145.21      8.72 o
   6   9   4       25.72       31.89      4.68 o
   7   9   4        8.68       12.79      5.62 o
   8   9   4       45.70       42.10      5.25 o
   9   9   4        1.59        4.08      2.87 o
  10   9   4        1.84        4.02      3.03 o
  11   9   4       18.42       18.11      4.27 o
  12   9   4        0.23        3.43      2.28 o
  13   9   4        7.63        6.87      2.66 o
 -11  10   4        0.74        1.19      2.35 o
 -10  10   4        1.09        4.36      3.05 o
  -9  10   4        3.54       -0.25      2.05 o
  -8  10   4       10.43       14.76      3.91 o
  -7  10   4       29.93       35.36     10.09 o
  -6  10   4        0.65        2.95      2.85 o
  -5  10   4       36.98       40.22      3.54 o
  -4  10   4       53.47       64.13      3.83 o
  -3  10   4        0.09        0.82      1.69 o
  -2  10   4       10.75       10.44      2.01 o
  -1  10   4       68.32       69.24      3.98 o
   0  10   4        3.84        0.48      1.82 o
   1  10   4        0.03        1.28      2.14 o
   2  10   4       28.19       31.19      3.94 o
   3  10   4       37.45       32.88      5.86 o
   4  10   4        0.25        3.62      2.94 o
   5  10   4       27.36       33.15      5.01 o
   6  10   4        0.10       -2.18      2.18 o
   7  10   4        6.38       11.43      3.91 o
   8  10   4        1.94        1.32      7.05 o
   9  10   4        1.41        6.76      3.53 o
  10  10   4       17.20       13.79      4.04 o
  11  10   4        1.60        4.50      3.39 o
  -8  11   4       11.29       12.86      4.10 o
  -7  11   4       10.92       13.10      3.98 o
  -6  11   4        0.02       -1.41      2.59 o
  -5  11   4        1.10        3.78      2.44 o
  -4  11   4        7.94       12.83      2.88 o
  -3  11   4        0.00        0.75      1.75 o
  -2  11   4       29.83       31.78      3.43 o
  -1  11   4        0.15        0.78      1.99 o
   0  11   4       34.15       35.19      4.28 o
   1  11   4       22.22       35.20      5.32 o
   2  11   4        2.35        3.05      3.05 o
   3  11   4        0.14       -0.37      2.94 o
   4  11   4       10.28       13.49      3.88 o
   5  11   4        9.41        2.14      3.54 o
   6  11   4        4.88        2.64      3.15 o
   7  11   4       25.06       22.19      4.78 o
   8  11   4       15.59        9.73      4.03 o
  -2  12   4        4.15        3.87      3.30 o
  -1  12   4        6.13        7.28      3.47 o
   0  12   4        2.37        0.47      2.93 o
   1  12   4        8.75        8.53      4.28 o
   2  12   4        1.88        0.33      2.96 o
 -20   1   5       14.79       15.50      4.97 o
 -19   1   5       10.85       11.50      6.32 o
 -18   1   5        0.27       -1.12      2.77 o
 -17   1   5       19.40       17.75      3.45 o
 -16   1   5      124.16      120.69      5.29 o
 -15   1   5        0.16        3.31      2.37 o
 -14   1   5       33.68       32.59      3.02 o
 -13   1   5        5.63        4.15      1.96 o
 -12   1   5        1.06        4.72      2.46 o
 -11   1   5       14.91       16.71      1.71 o
 -10   1   5       12.67       18.65      1.69 o
  -9   1   5       29.14       31.15      2.48 o
  -8   1   5      151.59      140.99      5.12 o
  -7   1   5       21.61       19.41      1.44 o
  -6   1   5        2.86        2.65      0.81 o
  -5   1   5     1424.85     1363.77     26.89 o
  -4   1   5       39.97       49.38      2.34 o
  -3   1   5     1060.05     1052.19     23.32 o
  -2   1   5      164.52      176.80      5.28 o
  -1   1   5        2.85        0.83      0.68 o
   0   1   5      237.88      253.30      6.68 o
   1   1   5      256.66      270.68      8.67 o
   2   1   5       61.49       65.08      6.39 o
   3   1   5       37.67       49.88      3.43 o
   4   1   5      812.04      890.50     21.20 o
   5   1   5      398.64      454.15      9.36 o
   6   1   5       25.22       20.08      1.50 o
   7   1   5        2.58        2.59      0.83 o
   8   1   5       29.92       31.68      1.43 o
   9   1   5      235.54      220.95      4.76 o
  10   1   5       73.09       67.83      2.85 o
  11   1   5       69.62       71.13      3.75 o
  12   1   5      423.12      427.87      9.18 o
  13   1   5      126.07      122.33      5.26 o
  14   1   5       48.11       48.88      3.10 o
  15   1   5       29.44       26.29      2.53 o
  16   1   5       13.14       15.84      4.65 o
  17   1   5       11.43        9.88      4.59 o
  18   1   5        0.15        3.69      4.85 o
  19   1   5        5.70        7.70      5.07 o
  20   1   5        0.16        7.51     13.55 o
 -20   2   5        0.26        3.47      4.29 o
 -19   2   5       26.99       27.00      3.48 o
 -18   2   5        2.04        6.63      3.19 o
 -17   2   5        0.27       -1.11      2.30 o
 -16   2   5       14.25        9.61      2.57 o
 -15   2   5        1.81        0.56      1.73 o
 -14   2   5       42.41       44.29      3.39 o
 -13   2   5      210.18      204.89      5.18 o
 -12   2   5        0.85        2.24      1.29 o
 -11   2   5        7.51       12.34      1.56 o
 -10   2   5      153.49      153.24      4.92 o
  -9   2   5        2.03        0.17      0.83 o
  -8   2   5       33.40       41.45      1.89 o
  -7   2   5        5.84        6.26      0.85 o
  -6   2   5      320.83      303.66      7.43 o
  -5   2   5       71.61       61.20      2.27 o
  -4   2   5       90.75      114.37      3.48 o
  -3   2   5      284.95      325.92      7.05 o
  -2   2   5      583.10      548.29     16.33 o
  -1   2   5      133.41      111.44      4.49 o
   0   2   5       31.99       21.97      1.58 o
   1   2   5      352.83      332.89      7.09 o
   2   2   5       29.85       27.98      1.33 o
   3   2   5      941.89      938.38     17.05 o
   4   2   5      158.42      168.22      3.80 o
   5   2   5       55.96       65.81      3.22 o
   6   2   5       74.51       81.51      5.39 o
   7   2   5        5.18       10.38      1.14 o
   8   2   5      103.59      107.23      6.13 o
   9   2   5       31.88       22.90      2.08 o
  10   2   5       75.77       70.90      3.24 o
  11   2   5        9.84       19.27      2.56 o
  12   2   5       16.31       19.79      1.92 o
  13   2   5       67.60       73.22      3.13 o
  14   2   5       98.53       84.15      3.87 o
  15   2   5        8.05        8.24      3.36 o
  16   2   5        0.97        2.87      2.03 o
  17   2   5        1.41        0.74      4.15 o
  18   2   5        0.00        3.46      4.38 o
  19   2   5        6.22       11.24      4.74 o
 -19   3   5        1.44        6.09      3.30 o
 -18   3   5        1.07        1.10      2.82 o
 -17   3   5        0.38        0.90      2.65 o
 -16   3   5        4.12        4.41      3.35 o
 -15   3   5        3.06        2.61      2.28 o
 -14   3   5       21.83       24.48      2.35 o
 -13   3   5        0.01       -0.92      1.44 o
 -12   3   5       19.29       22.30      3.12 o
 -11   3   5       11.90        5.93      1.56 o
 -10   3   5       89.41       82.42      3.73 o
  -9   3   5       88.86       99.17      3.35 o
  -8   3   5       17.48       17.07      1.84 o
  -7   3   5        0.02        0.54      0.81 o
  -6   3   5       44.66       50.19      2.69 o
  -5   3   5      286.61      300.22      6.18 o
  -4   3   5      140.26      160.20      3.67 o
  -3   3   5     1462.11     1456.08     36.94 o
  -2   3   5      680.07      612.47     21.38 o
  -1   3   5     1113.24     1109.40     27.26 o
   0   3   5     1646.23     1649.24     42.12 o
   1   3   5      151.83      148.69     11.08 o
   2   3   5      153.94      150.61      6.63 o
   3   3   5       10.29        8.98      0.91 o
   4   3   5      107.93       99.72      2.68 o
   5   3   5       10.38       16.61      2.52 o
   6   3   5        0.05        0.59      0.86 o
   7   3   5       14.69       23.30      2.63 o
   8   3   5       20.37       27.36      2.14 o
   9   3   5      259.18      245.33      5.40 o
  10   3   5      253.25      253.62      7.62 o
  11   3   5        4.54        7.53      1.42 o
  12   3   5      259.76      267.61      6.37 o
  13   3   5        7.15        5.17      1.52 o
  14   3   5      116.65      119.14      4.39 o
  15   3   5       76.96       76.66      4.75 o
  16   3   5        2.46       -0.78      2.16 o
  17   3   5       50.35       42.99      4.81 o
  18   3   5       26.38       15.23      8.32 o
  19   3   5        0.79       -7.42      7.42 o
 -19   4   5        2.42        3.69      5.53 o
 -18   4   5        1.04        2.54      2.93 o
 -17   4   5        0.04        6.07      4.09 o
 -16   4   5        2.16        4.35      2.15 o
 -15   4   5        2.25        2.71      2.21 o
 -14   4   5       34.79       23.10      2.61 o
 -13   4   5        1.19        1.39      1.44 o
 -12   4   5       40.42       43.48      2.80 o
 -11   4   5      143.73      150.84      4.50 o
 -10   4   5       36.94       40.65      2.32 o
  -9   4   5        0.59        0.25      0.98 o
  -8   4   5       33.70       36.12      2.52 o
  -7   4   5        3.34        9.94      2.70 o
  -6   4   5       16.13       15.37      1.90 o
  -5   4   5      195.32      193.87      6.18 o
  -4   4   5      228.77      231.76      8.59 o
  -3   4   5       12.87       10.34      2.22 o
  -2   4   5      644.19      617.50     14.49 o
  -1   4   5        6.82        9.37      1.40 o
   0   4   5      343.06      374.14     12.96 o
   1   4   5       55.98       78.79      3.38 o
   3   4   5        0.36        0.19      0.72 o
   4   4   5       96.45       92.61      2.80 o
   5   4   5      112.31      100.54      3.32 o
   6   4   5       35.68       37.16      2.38 o
   7   4   5       17.21       16.93      1.50 o
   8   4   5       28.45       26.28      2.10 o
   9   4   5      137.10      133.75      4.64 o
  10   4   5        5.34        7.16      1.64 o
  11   4   5      114.07      109.86      4.67 o
  12   4   5        3.86        2.73      1.54 o
  13   4   5      100.20      116.02      5.86 o
  14   4   5        3.46        2.26      1.67 o
  15   4   5        2.59        3.49      1.95 o
  16   4   5        6.73        3.18      3.53 o
  17   4   5        0.89        0.03      2.31 o
  18   4   5       41.43       33.29      4.74 o
  19   4   5       11.90       10.64      7.49 o
 -18   5   5        1.30        3.83      5.27 o
 -17   5   5       17.03       18.64      4.18 o
 -16   5   5        0.46        1.35      2.65 o
 -15   5   5        1.96        5.40      6.62 o
 -14   5   5        0.55        0.17      2.34 o
 -13   5   5        8.19        4.65      2.42 o
 -12   5   5        3.98        4.89      1.83 o
 -11   5   5       12.26        7.00      1.63 o
 -10   5   5       47.86       42.14      2.88 o
  -9   5   5      105.44       97.06      3.99 o
  -8   5   5        7.55        9.29      1.64 o
  -7   5   5       35.58       40.01      3.32 o
  -6   5   5        0.20       -0.56      0.87 o
  -5   5   5       79.98       71.25      4.48 o
  -4   5   5      137.67      127.55      5.04 o
  -3   5   5        0.19       -0.72      0.72 o
  -2   5   5        4.47        4.52      0.94 o
  -1   5   5       24.52       21.83      2.05 o
   0   5   5      139.68      145.86      4.44 o
   1   5   5       35.27       38.29      2.03 o
   2   5   5       17.77       26.33      1.82 o
   3   5   5       10.61       11.68      1.38 o
   4   5   5       26.80       27.86      2.66 o
   5   5   5        0.17       -0.31      0.79 o
   6   5   5        7.94        9.38      1.27 o
   7   5   5        7.66        4.23      1.38 o
   8   5   5        0.01       -0.68      1.21 o
   9   5   5      107.59      105.82      4.90 o
  10   5   5        0.11       -0.92      1.36 o
  11   5   5       12.70        9.13      2.02 o
  12   5   5        2.70        2.59      1.67 o
  13   5   5       21.43       27.19      2.73 o
  14   5   5       10.99       11.97      2.21 o
  15   5   5        1.27        1.15      1.89 o
  16   5   5        1.59       -2.73      3.42 o
  17   5   5        4.87        4.98      2.59 o
  18   5   5        0.27        0.22      3.33 o
 -17   6   5       12.48        7.19      3.34 o
 -16   6   5        0.00        2.42      2.90 o
 -15   6   5        6.17        8.41      3.14 o
 -14   6   5        0.00        0.06      2.44 o
 -13   6   5        9.58        8.92      3.57 o
 -12   6   5        5.95       10.99      2.89 o
 -11   6   5       10.63       13.27      2.36 o
 -10   6   5       47.97       41.02      2.96 o
  -9   6   5        1.10       -0.13      1.34 o
  -8   6   5       82.16       82.61      5.07 o
  -7   6   5      261.38      245.22      7.28 o
  -6   6   5        0.11       -0.61      1.04 o
  -5   6   5       25.58       22.61      2.67 o
  -4   6   5       13.34       17.04      2.88 o
  -3   6   5       13.30       14.96      1.47 o
  -2   6   5        1.79       -0.21      1.11 o
  -1   6   5        0.15        0.45      0.87 o
   0   6   5       56.95       53.61      2.42 o
   1   6   5       20.88       18.63      1.97 o
   2   6   5        1.88        0.86      1.08 o
   3   6   5       36.23       38.81      3.94 o
   4   6   5       30.09       23.96      2.87 o
   5   6   5       15.10       14.20      2.30 o
   6   6   5      128.72      101.72      5.29 o
   7   6   5        0.01        3.03      1.36 o
   8   6   5       42.57       32.08      2.89 o
   9   6   5        0.62        0.54      1.51 o
  10   6   5        7.70        4.61      1.73 o
  11   6   5        3.16        2.27      1.69 o
  12   6   5        1.46       -1.30      1.61 o
  13   6   5        4.25        7.20      2.16 o
  14   6   5        7.85        3.59      2.17 o
  15   6   5        0.52        1.65      2.17 o
  16   6   5        7.40        6.70      2.47 o
  17   6   5        1.37       -0.21      2.21 o
 -16   7   5       28.75       33.95      4.81 o
 -15   7   5       17.57       17.57      3.85 o
 -14   7   5       33.60       29.19      4.22 o
 -13   7   5       51.42       45.44      7.28 o
 -12   7   5        7.04        8.61      2.38 o
 -11   7   5       60.93       56.87      4.30 o
 -10   7   5      160.39      159.76      6.78 o
  -9   7   5       10.92       12.91      2.12 o
  -8   7   5       86.09       83.63      4.09 o
  -7   7   5        4.03        7.74      1.76 o
  -6   7   5        8.56        9.76      1.54 o
  -5   7   5       25.02       22.39      1.96 o
  -4   7   5       12.93       10.23      1.55 o
  -3   7   5      136.34      132.73      5.51 o
  -2   7   5       23.90       19.53      2.17 o
  -1   7   5        0.02       -1.22      1.22 o
   0   7   5       62.31       43.60      3.10 o
   1   7   5        0.11       -1.21      1.21 o
   2   7   5        1.20        1.20      1.27 o
   3   7   5        0.60       -0.04      1.64 o
   4   7   5       44.93       28.97      3.32 o
   5   7   5       83.31       80.59      5.29 o
   6   7   5       99.89       84.26      5.61 o
   7   7   5       47.79       42.33      4.03 o
   8   7   5       36.44       35.53      3.16 o
   9   7   5       45.31       29.08      2.97 o
  10   7   5        3.65        4.89      1.89 o
  11   7   5        2.31        4.68      2.50 o
  12   7   5        0.47        0.05      1.81 o
  13   7   5        0.35        0.17      2.85 o
  14   7   5        1.04        3.72      2.20 o
  15   7   5        0.10       -0.28      2.09 o
  16   7   5        0.72        1.26      2.24 o
 -15   8   5        9.16        4.71      3.33 o
 -14   8   5       70.20       56.71      5.75 o
 -13   8   5        1.51        0.56      2.78 o
 -12   8   5       29.87       31.22      4.09 o
 -11   8   5       58.41       53.38      4.42 o
 -10   8   5       11.30        9.60      2.47 o
  -9   8   5        3.03        3.89      1.99 o
  -8   8   5        3.71        4.77      1.74 o
  -7   8   5        6.53        7.98      1.86 o
  -6   8   5        2.36        4.51      1.42 o
  -5   8   5        0.46        1.44      1.19 o
  -4   8   5        8.73        7.79      1.39 o
  -3   8   5       38.22       32.96      2.60 o
  -2   8   5        4.24        1.28      1.41 o
  -1   8   5       67.84       66.48      3.58 o
   0   8   5       24.09       23.25      2.51 o
   1   8   5       35.49       26.33      2.62 o
   2   8   5        4.04        6.74      2.23 o
   3   8   5      110.31       97.11      5.63 o
   4   8   5       18.40       16.26      2.84 o
   5   8   5        3.33        1.91      2.05 o
   6   8   5       28.15       24.50      3.48 o
   7   8   5        0.34        0.45      2.19 o
   8   8   5       12.94       12.64      3.23 o
   9   8   5        1.98        2.60      2.75 o
  10   8   5        3.32        1.09      1.86 o
  11   8   5        0.87       -1.65      1.76 o
  12   8   5        1.96        4.84      2.38 o
  13   8   5        0.38       -1.98      1.98 o
  14   8   5        0.56        0.10      2.20 o
  15   8   5        2.06        2.40      2.43 o
 -13   9   5        0.03       -0.36      2.99 o
 -12   9   5        7.00        5.39      2.54 o
 -11   9   5        2.08        2.13      2.33 o
 -10   9   5        3.31        3.79      2.22 o
  -9   9   5        2.35        4.46      2.21 o
  -8   9   5        0.01       -1.51      1.77 o
  -7   9   5        6.42        3.33      1.96 o
  -6   9   5        0.52        2.55      1.50 o
  -5   9   5        6.68        5.16      1.74 o
  -4   9   5       17.45       17.13      2.20 o
  -3   9   5       17.57       17.26      2.17 o
  -2   9   5        7.96       11.17      1.91 o
  -1   9   5        0.69        1.71      1.45 o
   0   9   5       25.20       26.44      3.41 o
   1   9   5        0.03        0.91      2.04 o
   2   9   5        9.82        5.43      2.34 o
   3   9   5        0.89       -0.06      1.93 o
   4   9   5        0.98        1.53      2.18 o
   5   9   5        0.73       -0.68      2.01 o
   6   9   5        6.04        2.76      2.69 o
   7   9   5        3.96        4.54      2.95 o
   8   9   5        0.13        0.58      2.68 o
   9   9   5        0.25       -0.45      2.47 o
  10   9   5        6.78        3.61      5.55 o
  11   9   5        0.00        0.90      2.07 o
  12   9   5       13.52        9.68      3.97 o
  13   9   5        1.06       -0.57      2.26 o
 -11  10   5        1.32        2.18      2.47 o
 -10  10   5        1.15       -2.15      2.15 o
  -9  10   5        2.07        2.27      2.21 o
  -8  10   5        0.51       -0.23      2.08 o
  -7  10   5        2.42        0.27      2.75 o
  -6  10   5       10.37       10.76      3.84 o
  -5  10   5        0.66        1.07      1.57 o
  -4  10   5        0.26        1.29      1.67 o
  -3  10   5       11.51       13.82      2.20 o
  -2  10   5       17.55       18.92      2.37 o
  -1  10   5        0.04       -0.70      2.04 o
   0  10   5       25.60       19.19      3.46 o
   1  10   5       11.40        7.99      2.88 o
   2  10   5        8.89        8.74      2.90 o
   3  10   5        9.15       10.20      2.91 o
   4  10   5        0.09       -0.19      2.56 o
   5  10   5        4.40        8.00      3.23 o
   6  10   5        4.01        1.33      4.95 o
   7  10   5        9.05        4.15      3.11 o
   8  10   5        4.35        1.16      3.01 o
   9  10   5       12.83       13.76      3.91 o
  10  10   5        1.00       -1.34      3.16 o
  11  10   5       11.03        9.01      4.16 o
  -8  11   5        1.85        4.15      3.32 o
  -7  11   5        3.75        6.46      5.86 o
  -6  11   5        5.25        4.20      3.39 o
  -5  11   5        4.20        4.29      6.96 o
  -4  11   5        5.65        7.24      2.29 o
  -3  11   5        1.88        3.27      1.89 o
  -2  11   5        1.83       -1.36      2.21 o
  -1  11   5        2.55        4.59      2.62 o
   0  11   5        2.92        2.46      2.62 o
   1  11   5        0.18       -0.09      2.36 o
   2  11   5        0.27        1.63      3.13 o
   3  11   5        6.58        5.86      3.45 o
   4  11   5       11.92       13.44      4.13 o
   5  11   5       12.59        9.73      3.78 o
   6  11   5       19.27       22.68      6.76 o
   7  11   5        2.35        0.94      4.58 o
 -20   0   6        3.43        7.89      6.24 o
 -19   0   6       15.08       14.18      6.59 o
 -18   0   6       34.89       26.11      4.69 o
 -17   0   6        0.45        7.62      3.67 o
 -16   0   6      426.14      401.29     15.84 o
 -15   0   6      225.78      181.55      9.12 o
 -14   0   6       72.15       71.25      5.82 o
 -13   0   6      249.91      228.63     10.17 o
 -12   0   6       75.03       69.88      7.44 o
 -11   0   6      132.57      128.10      6.92 o
 -10   0   6     1528.57     1451.94     46.09 o
  -9   0   6       73.60       83.62      5.27 o
  -8   0   6       19.57       20.17      2.94 o
  -7   0   6        3.33        3.82      1.25 o
  -6   0   6      685.72      720.94     19.09 o
  -5   0   6     1500.36     1481.96     32.65 o
  -4   0   6     1022.85     1029.97     22.88 o
  -3   0   6      992.00     1100.69     24.44 o
  -2   0   6       24.02       20.91      2.79 o
  -1   0   6      923.99      870.10     27.35 o
   0   0   6      672.15      661.74     21.07 o
   1   0   6      731.56      785.65     20.65 o
   2   0   6     1963.70     2214.69     48.50 o
   3   0   6     6826.16     6944.74    171.66 o
   4   0   6     3617.03     3472.14    105.47 o
   5   0   6      644.53      845.74     19.28 o
   6   0   6     2237.67     2308.87     50.85 o
   7   0   6      633.91      600.93     14.21 o
   8   0   6        0.65        0.22      0.99 o
   9   0   6        2.50       -0.60      1.42 o
  10   0   6       18.42       13.06      2.37 o
  11   0   6      352.73      343.54     10.84 o
  12   0   6       51.59       52.40      3.51 o
  13   0   6      741.24      739.77     20.76 o
  14   0   6      123.86      121.70      8.16 o
  15   0   6       91.00       92.76      7.41 o
  16   0   6       94.19       88.63      7.44 o
  17   0   6        6.85        3.10      6.48 o
  18   0   6        2.66        3.59      6.85 o
  19   0   6        0.23        6.06      7.14 o
 -20   1   6        9.37        8.48      6.27 o
 -19   1   6       77.26       71.08      6.73 o
 -18   1   6        9.63        5.45      3.22 o
 -17   1   6        2.57        6.38      2.46 o
 -16   1   6       56.22       60.61      4.07 o
 -15   1   6       41.84       41.37      3.43 o
 -14   1   6        0.53        1.67      2.09 o
 -13   1   6        0.01        0.79      1.84 o
 -12   1   6      241.63      231.73      7.15 o
 -11   1   6      192.43      172.40      5.80 o
 -10   1   6      138.34      138.82      4.11 o
  -9   1   6      297.79      291.09      6.90 o
  -8   1   6      259.87      219.13      4.96 o
  -7   1   6     1781.83     1657.77     29.79 o
  -6   1   6      758.16      666.43     13.61 o
  -5   1   6     1175.37     1070.08     19.51 o
  -4   1   6      140.27       96.68      2.54 o
  -3   1   6      515.04      377.43      8.00 o
  -2   1   6     2213.41     2048.35     33.76 o
  -1   1   6      494.18      572.28     13.00 o
   0   1   6      147.32      171.29      5.20 o
   1   1   6      183.25      175.57      8.27 o
   2   1   6      659.28      746.50     13.74 o
   3   1   6       15.20       35.30      2.21 o
   4   1   6       27.64       18.72      4.03 o
   5   1   6        7.33        4.81      0.71 o
   6   1   6     1442.06     1446.30     20.29 o
   7   1   6      165.00      149.11      3.11 o
   8   1   6      421.78      370.20      6.63 o
   9   1   6       58.50       68.42      2.30 o
  10   1   6      346.28      322.13      6.57 o
  11   1   6       72.61       80.79      3.69 o
  12   1   6       48.52       48.13      2.93 o
  13   1   6      119.98      114.88      4.78 o
  14   1   6       84.84       77.65      4.56 o
  15   1   6       28.08       27.89      2.66 o
  16   1   6       28.05       31.28      5.78 o
  17   1   6        1.89        0.60      4.47 o
  18   1   6        8.34       17.25      6.26 o
  19   1   6        0.03        9.51      7.29 o
 -19   2   6        0.07        0.70      3.10 o
 -18   2   6       11.92       17.35      4.60 o
 -17   2   6       16.26       14.62      3.33 o
 -16   2   6       12.88       12.66      2.25 o
 -15   2   6       10.81       13.22      2.23 o
 -14   2   6       59.55       58.86      3.80 o
 -13   2   6        1.69        3.83      1.72 o
 -12   2   6      212.99      213.90      5.75 o
 -11   2   6       64.42       64.10      3.84 o
 -10   2   6       10.75        8.62      1.59 o
  -9   2   6      492.06      448.17     11.02 o
  -8   2   6       14.27       11.63      1.70 o
  -7   2   6       72.55       62.04      3.03 o
  -6   2   6      263.49      252.35      5.64 o
  -5   2   6        0.11        4.02      0.78 o
  -4   2   6       44.05       59.85      3.00 o
  -3   2   6       24.31       23.39      2.28 o
  -2   2   6      197.81      228.88      8.21 o
  -1   2   6      545.74      555.45     15.39 o
   0   2   6      936.25      870.63     17.95 o
   1   2   6     2164.70     1967.60     35.13 o
   2   2   6     2719.18     2545.65     45.29 o
   3   2   6      828.52      704.00     14.39 o
   4   2   6      558.59      519.13     11.95 o
   5   2   6     1947.07     1786.08     31.77 o
   6   2   6       62.55       48.39      1.75 o
   7   2   6       10.58        7.95      1.11 o
   8   2   6      102.41      102.82      2.98 o
   9   2   6      376.01      356.23      8.62 o
  10   2   6      148.09      131.86      4.46 o
  11   2   6      312.61      293.47      6.83 o
  12   2   6      279.47      258.13      6.30 o
  13   2   6       29.27       31.19      2.98 o
  14   2   6        6.11        2.66      2.80 o
  15   2   6      132.02      132.22      5.02 o
  16   2   6        0.36        1.33      1.96 o
  17   2   6        4.14       10.39      8.41 o
  18   2   6       29.58       38.24     11.49 o
  19   2   6        5.65       14.52      8.23 o
 -19   3   6        0.01        1.90      2.98 o
 -18   3   6        1.13        8.38      4.73 o
 -17   3   6        0.05       -2.62      3.00 o
 -16   3   6        3.48        7.13      3.10 o
 -15   3   6       18.34       17.02      2.78 o
 -14   3   6       29.20       20.01      2.28 o
 -13   3   6       11.72       10.59      1.86 o
 -12   3   6        0.63       -0.94      1.37 o
 -11   3   6      148.30      136.32      4.71 o
 -10   3   6      110.26      114.27      4.23 o
  -9   3   6       28.50       21.33      2.23 o
  -8   3   6       63.51       67.39      2.88 o
  -7   3   6      433.20      426.64     14.89 o
  -6   3   6       98.87       78.19      2.90 o
  -5   3   6      509.91      425.03     10.34 o
  -4   3   6     2961.91     2677.84     58.07 o
  -3   3   6     1290.38     1112.69     24.74 o
  -2   3   6        0.37        7.90      0.90 o
  -1   3   6     1062.02      900.04     39.24 o
   0   3   6     1050.30      924.70     21.00 o
   1   3   6       65.60       53.17      2.57 o
   2   3   6      339.13      336.05      7.34 o
   3   3   6      478.24      503.51     10.59 o
   4   3   6     1622.27     1584.78     32.55 o
   5   3   6      463.27      457.84     11.11 o
   6   3   6     1010.86      937.18     21.38 o
   7   3   6        2.59        1.52      1.00 o
   8   3   6      167.02      169.81      4.79 o
   9   3   6      912.56      846.56     17.85 o
  10   3   6        1.68        2.00      1.39 o
  11   3   6       29.62       28.56      2.34 o
  12   3   6        1.48        2.05      1.51 o
  13   3   6       12.52       13.01      2.07 o
  14   3   6        0.16       -2.34      2.34 o
  15   3   6        0.00       -2.74      2.74 o
  16   3   6        8.91        7.67      2.59 o
  17   3   6        3.80       -0.65      2.37 o
  18   3   6       52.56       56.92     10.51 o
  19   3   6        9.85       17.81      9.08 o
 -19   4   6       11.52        2.28      5.62 o
 -18   4   6        5.71        9.62      3.32 o
 -17   4   6        2.78        2.15      2.86 o
 -16   4   6       14.56       15.53      3.37 o
 -15   4   6        0.02        1.08      2.42 o
 -14   4   6       32.58       26.85      2.83 o
 -13   4   6        0.12        0.56      1.76 o
 -12   4   6        2.02        2.41      1.45 o
 -11   4   6        6.91        5.59      1.51 o
 -10   4   6      178.33      170.46      4.82 o
  -9   4   6       33.28       28.49      1.94 o
  -8   4   6        1.25        0.96      1.01 o
  -7   4   6      872.97      799.90     18.75 o
  -6   4   6      117.18      108.64      3.31 o
  -5   4   6      130.47      124.44      3.88 o
  -4   4   6      125.44      115.28      3.85 o
  -3   4   6       27.94       28.26      1.63 o
  -2   4   6      234.41      258.86      6.90 o
  -1   4   6      564.82      528.60     12.68 o
   0   4   6     1327.02     1212.20     40.92 o
   1   4   6      656.39      599.04     16.22 o
   2   4   6     1585.89     1535.36     34.25 o
   3   4   6     1858.13     1690.76     33.43 o
   4   4   6      277.49      242.75      5.27 o
   5   4   6        8.63       11.51      1.62 o
   6   4   6      384.29      346.67      8.90 o
   7   4   6       20.24       29.97      2.97 o
   8   4   6       93.88       86.81      3.30 o
   9   4   6      160.37      152.60      4.79 o
  10   4   6        3.53        4.91      1.55 o
  11   4   6      151.46      143.99      5.13 o
  12   4   6      134.42      131.32      4.66 o
  13   4   6        0.01        1.45      1.56 o
  14   4   6        1.15        1.20      1.68 o
  15   4   6       72.14       75.34      4.21 o
  16   4   6        5.32        7.40      3.25 o
  17   4   6        1.70       -0.66      2.32 o
  18   4   6        1.59        0.06      3.52 o
 -18   5   6        0.55       -1.44      4.85 o
 -17   5   6        0.04       -2.11      4.83 o
 -16   5   6        0.14        1.55      2.86 o
 -15   5   6        4.17        3.55      3.04 o
 -14   5   6        3.47        4.09      2.58 o
 -13   5   6        0.06       -0.33      3.21 o
 -12   5   6        2.24        2.72      1.88 o
 -11   5   6        0.17        0.30      1.32 o
 -10   5   6       24.82       18.88      2.11 o
  -9   5   6       25.00       25.61      2.34 o
  -8   5   6       19.68       13.21      1.79 o
  -7   5   6      218.93      205.71      6.24 o
  -6   5   6      168.70      157.96      4.57 o
  -5   5   6      522.85      476.88     10.76 o
  -4   5   6      123.68      106.84      3.50 o
  -3   5   6      358.09      317.12      8.38 o
  -2   5   6      248.96      199.26      5.76 o
  -1   5   6      808.28      719.88     16.96 o
   0   5   6        2.15        4.01      1.08 o
   1   5   6       58.51       69.29      4.60 o
   2   5   6       20.33       16.81      3.27 o
   3   5   6       35.08       35.12      3.57 o
   4   5   6       50.10       57.81      3.00 o
   5   5   6      223.45      220.57      8.04 o
   6   5   6      486.29      448.56     10.20 o
   7   5   6      209.80      200.81      5.51 o
   8   5   6       51.87       50.86      3.09 o
   9   5   6       45.62       56.63      3.07 o
  10   5   6       31.08       33.23      2.55 o
  11   5   6        1.13       -1.32      1.91 o
  12   5   6       37.50       41.40      3.90 o
  13   5   6       38.97       40.87      2.89 o
  14   5   6       51.63       52.49      3.35 o
  15   5   6        0.01       -0.25      1.89 o
  16   5   6        5.62        4.37      2.17 o
  17   5   6        2.16        1.43      2.51 o
  18   5   6        1.86       -4.30      9.32 o
 -17   6   6        0.00       -0.23      3.15 o
 -16   6   6       21.86       23.19      4.17 o
 -15   6   6        2.52        1.09      2.70 o
 -14   6   6        0.80       -2.33      2.33 o
 -13   6   6        3.16        6.05      2.77 o
 -12   6   6       87.77       89.95     10.72 o
 -11   6   6        2.01        2.77      1.56 o
 -10   6   6       87.85       83.06      4.49 o
  -9   6   6       80.31       74.16      3.90 o
  -8   6   6       28.38       26.39      2.44 o
  -7   6   6       85.82       79.44      3.73 o
  -6   6   6        3.40        1.80      1.17 o
  -5   6   6       66.02       73.14      3.12 o
  -4   6   6       24.10       25.26      1.94 o
  -3   6   6      130.79      124.61      3.98 o
  -2   6   6      186.27      166.19      5.32 o
  -1   6   6       86.77       82.05      3.39 o
   0   6   6       64.21       60.59      3.50 o
   1   6   6      199.90      182.82      7.36 o
   2   6   6      209.97      193.96      5.25 o
   3   6   6       17.86       12.63      2.24 o
   4   6   6      445.59      420.97     13.52 o
   5   6   6      196.88      178.21      7.32 o
   6   6   6       79.04      102.45      5.29 o
   7   6   6        9.44        8.17      1.70 o
   8   6   6       43.44       50.94      3.30 o
   9   6   6        2.23        0.46      1.50 o
  10   6   6       20.18       16.66      2.48 o
  11   6   6       12.61       14.90      2.48 o
  12   6   6        9.37       10.80      2.36 o
  13   6   6       56.63       46.32      4.62 o
  14   6   6       35.31       41.78      4.96 o
  15   6   6       26.23       27.91      3.45 o
  16   6   6        3.24        2.25      2.27 o
  17   6   6        0.60        0.62      2.23 o
 -16   7   6        1.04        0.11      2.77 o
 -15   7   6        8.73        3.68      3.09 o
 -14   7   6        0.50        0.77      4.09 o
 -13   7   6        4.52        2.73      4.58 o
 -12   7   6        4.84        4.47      2.72 o
 -11   7   6        2.13        4.66      2.63 o
 -10   7   6       21.24       24.20      2.65 o
  -9   7   6       96.92       89.24      4.44 o
  -8   7   6       42.01       41.36      3.11 o
  -7   7   6      238.41      228.48      7.25 o
  -6   7   6       47.36       44.17      2.72 o
  -5   7   6       46.92       42.39      3.51 o
  -4   7   6      124.67      110.44      3.94 o
  -3   7   6      145.64      149.83      4.70 o
  -2   7   6        2.91        2.27      1.35 o
  -1   7   6        0.65       -0.04      1.06 o
   0   7   6        0.11        0.37      1.27 o
   1   7   6       14.81       17.97      2.56 o
   2   7   6        4.70        1.01      1.69 o
   3   7   6        0.01       -1.06      1.65 o
   4   7   6        2.87        1.89      1.83 o
   5   7   6        0.40       -0.99      1.58 o
   6   7   6       21.48       32.61      3.60 o
   7   7   6       64.79       63.03      4.91 o
   8   7   6       60.53       62.81      5.54 o
   9   7   6       38.16       38.17      3.46 o
  10   7   6       64.96       56.87      4.21 o
  11   7   6       75.61       81.14      5.78 o
  12   7   6        8.61        9.19      2.61 o
  13   7   6        5.34        9.09      2.80 o
  14   7   6        8.76        7.93      3.80 o
  15   7   6        2.10       -0.20      2.13 o
  16   7   6       11.03       10.80      5.58 o
 -14   8   6       38.18       39.37      5.03 o
 -13   8   6        0.46        2.61      3.01 o
 -12   8   6       27.40       27.95      4.24 o
 -11   8   6        9.29       11.07      2.61 o
 -10   8   6        6.72        5.77      2.29 o
  -9   8   6       11.70       12.57      2.62 o
  -8   8   6        3.62        3.12      1.73 o
  -7   8   6        5.84        6.78      1.80 o
  -6   8   6       17.35       14.35      2.43 o
  -5   8   6       92.08       98.28      3.92 o
  -4   8   6       90.54       90.49      3.83 o
  -3   8   6       18.18       18.25      2.12 o
  -2   8   6       17.82       21.97      2.56 o
  -1   8   6       86.26       88.59      4.59 o
   0   8   6       51.05       53.62      3.69 o
   1   8   6       10.79       14.11      3.12 o
   2   8   6       64.61       59.95      4.83 o
   3   8   6       38.27       33.09      3.69 o
   4   8   6       52.67       56.73      4.79 o
   5   8   6       62.27       57.71      4.92 o
   6   8   6       17.62       17.06      3.36 o
   7   8   6       43.97       48.70      4.82 o
   8   8   6        5.15        3.61      2.83 o
   9   8   6       11.31       10.85      3.43 o
  10   8   6       23.48       35.36      3.63 o
  11   8   6       16.02       15.22      2.84 o
  12   8   6       33.67       25.24      3.43 o
  13   8   6       17.85       13.65      2.96 o
  14   8   6        2.41        4.01      2.42 o
 -13   9   6        0.65        0.29      4.73 o
 -12   9   6        0.16        2.85      3.03 o
 -11   9   6        2.51        0.14      2.19 o
 -10   9   6        1.52       -0.93      2.09 o
  -9   9   6        2.56        2.61      2.20 o
  -8   9   6        0.00       -1.34      1.86 o
  -7   9   6       36.74       37.89      2.91 o
  -6   9   6       12.51       15.50      2.80 o
  -5   9   6       51.72       53.89      3.05 o
  -4   9   6       16.48       14.45      2.58 o
  -3   9   6       25.63       24.64      3.21 o
  -2   9   6       32.75       33.02      3.09 o
  -1   9   6        3.33        2.88      1.68 o
   0   9   6       47.82       51.59      4.65 o
   1   9   6        9.60       13.52      2.94 o
   2   9   6        8.74        9.22      2.57 o
   3   9   6        1.10        0.61      2.05 o
   4   9   6       29.18       32.41      4.12 o
   5   9   6       14.60       18.98      3.44 o
   6   9   6       12.52        8.16      2.68 o
   7   9   6        6.04        4.10      2.84 o
   8   9   6       23.91       25.70      4.55 o
   9   9   6       20.69       20.60      4.35 o
  10   9   6       28.98       30.33      4.95 o
  11   9   6        0.07        2.89      3.23 o
  12   9   6        0.53       -1.41      2.19 o
 -10  10   6        2.05        2.27      2.54 o
  -9  10   6        0.40       -1.26      2.22 o
  -8  10   6       15.80       21.49      4.72 o
  -7  10   6        0.53        3.06      2.26 o
  -6  10   6        0.36        0.13      1.95 o
  -5  10   6       70.04       62.31      4.50 o
  -4  10   6        1.10        2.64      2.01 o
  -3  10   6       16.84       23.56      2.93 o
  -2  10   6        0.94        3.16      2.48 o
  -1  10   6        4.79        7.79      2.69 o
   0  10   6       53.34       56.61      5.13 o
   1  10   6       80.30       69.31      5.71 o
   2  10   6       25.91       31.51      4.12 o
   3  10   6       86.61       83.31      6.34 o
   4  10   6       12.40       11.29      3.10 o
   5  10   6        0.01        0.57      3.01 o
   6  10   6       11.31        9.21      3.58 o
   7  10   6        5.63        6.58      3.41 o
   8  10   6        0.01        5.45      3.30 o
   9  10   6        1.20       -0.09      2.80 o
  10  10   6       36.99       39.95      5.94 o
  -7  11   6        0.02        1.58      3.18 o
  -6  11   6       10.81       12.08      3.89 o
  -5  11   6        8.57        6.57      4.80 o
  -4  11   6        0.74        3.81      2.39 o
  -3  11   6       30.10       29.43      3.98 o
  -2  11   6       49.96       42.34      5.69 o
  -1  11   6        7.16       10.10      3.02 o
   0  11   6        8.76       11.21      3.23 o
   1  11   6        0.33        0.05      3.22 o
   2  11   6        3.69       10.56      3.19 o
   3  11   6        0.59        4.02      2.80 o
   4  11   6       10.83        5.55      3.69 o
   5  11   6        9.75        5.76      3.66 o
   6  11   6       10.45       12.33      4.18 o
   7  11   6       16.45       14.77      4.38 o
 -19   1   7       15.34       12.55      4.95 o
 -18   1   7       44.89       48.44      4.09 o
 -17   1   7       32.96       32.34      3.10 o
 -16   1   7      145.51      132.59      4.98 o
 -15   1   7        2.31        2.84      2.01 o
 -14   1   7        1.51       -0.62      1.78 o
 -13   1   7       18.10       20.61      2.31 o
 -12   1   7       40.99       40.24      2.72 o
 -11   1   7       40.42       41.43      2.74 o
 -10   1   7       13.42       15.10      1.99 o
  -9   1   7       82.33       82.95      3.56 o
  -8   1   7      110.61      112.98      3.59 o
  -7   1   7      155.93      144.33      4.41 o
  -6   1   7      648.26      631.50     13.07 o
  -5   1   7      200.38      215.72      6.88 o
  -4   1   7      131.92      102.18      2.95 o
  -3   1   7       37.25       35.71      2.05 o
  -2   1   7      540.01      502.76     10.45 o
  -1   1   7       99.56      106.53      3.02 o
   0   1   7      168.96      169.43      4.23 o
   1   1   7       39.46       47.18      3.30 o
   2   1   7      405.84      457.17      8.80 o
   3   1   7      114.29      125.56      3.40 o
   4   1   7       21.88       23.21      1.30 o
   5   1   7        6.85        4.83      0.82 o
   6   1   7       15.53       17.59      1.12 o
   7   1   7       30.42       27.93      1.35 o
   8   1   7       13.90       13.45      1.37 o
   9   1   7       19.74       19.32      2.01 o
  10   1   7       53.16       45.20      2.11 o
  11   1   7        4.58        6.02      2.02 o
  12   1   7      163.10      162.99      9.27 o
  13   1   7       20.19       23.48      3.72 o
  14   1   7        1.43        1.95      1.88 o
  15   1   7        1.01        1.22      1.90 o
  16   1   7       31.42       34.30      5.68 o
  17   1   7        1.99        0.63      3.50 o
  18   1   7        3.73       11.56      5.19 o
  19   1   7        1.65        4.27      5.04 o
 -19   2   7       14.17       15.00      5.23 o
 -18   2   7        2.76        5.10      3.07 o
 -17   2   7        3.73        3.01      2.86 o
 -16   2   7        1.05        6.68      2.23 o
 -15   2   7        0.12       -2.01      2.01 o
 -14   2   7        7.14        6.95      2.11 o
 -13   2   7       14.26       14.59      2.40 o
 -12   2   7        6.87        4.25      1.76 o
 -11   2   7        0.06       -0.19      1.36 o
 -10   2   7        2.75        5.39      1.52 o
  -9   2   7        0.16        1.06      2.00 o
  -8   2   7        7.88        9.56      1.96 o
  -7   2   7       42.62       45.75      2.79 o
  -6   2   7       76.24       66.74      2.39 o
  -5   2   7        5.39        4.30      0.87 o
  -4   2   7       92.71      104.19      2.75 o
  -3   2   7      489.82      454.86     10.62 o
  -2   2   7      648.43      632.85     21.25 o
  -1   2   7        0.06        0.61      0.69 o
   0   2   7       11.42       12.00      1.01 o
   1   2   7        0.01        1.48      0.76 o
   2   2   7       55.07       57.94      3.85 o
   3   2   7       84.36      107.21      2.76 o
   4   2   7      133.75      111.67      2.85 o
   5   2   7       10.39       18.24      1.01 o
   6   2   7       13.79       17.56      1.25 o
   7   2   7       61.05       64.49      1.99 o
   8   2   7        1.13        1.18      0.97 o
   9   2   7      113.91      101.84      4.48 o
  10   2   7        7.94       10.35      1.62 o
  11   2   7       76.89       75.44      3.15 o
  12   2   7       92.15       92.83      5.30 o
  13   2   7       39.57       38.54      2.92 o
  14   2   7       42.40       38.43      4.21 o
  15   2   7       29.35       26.72      4.38 o
  16   2   7        0.50        0.44      2.40 o
  17   2   7        1.49        3.24      4.42 o
  18   2   7        1.94       -0.26      7.63 o
  19   2   7        0.08       -2.60      7.45 o
 -19   3   7        9.22       13.48      4.68 o
 -18   3   7        1.75        5.25      3.50 o
 -17   3   7        0.04       -1.02      2.97 o
 -16   3   7        0.42       -1.56      3.59 o
 -15   3   7        5.44        7.30      2.46 o
 -14   3   7       17.11       19.12      2.91 o
 -13   3   7        2.51        5.01      2.24 o
 -12   3   7        0.11       -0.34      1.82 o
 -11   3   7        4.68        5.39      1.65 o
 -10   3   7       34.17       34.75      2.61 o
  -9   3   7        9.11        8.75      1.89 o
  -8   3   7      150.05      142.31      5.31 o
  -7   3   7      101.90      113.59      3.95 o
  -6   3   7       30.22       30.55      1.94 o
  -5   3   7       16.71       21.94      2.73 o
  -4   3   7       22.41       28.82      6.61 o
  -3   3   7       68.08       68.95      3.24 o
  -2   3   7       10.00        8.66      1.78 o
  -1   3   7        0.27        1.10      0.76 o
   0   3   7       92.87      123.82      3.47 o
   1   3   7        1.19       -0.15      0.69 o
   2   3   7      168.44      149.87      3.91 o
   3   3   7       25.60       32.42      2.48 o
   4   3   7        0.27        1.73      0.79 o
   5   3   7       42.30       38.29      3.75 o
   6   3   7        0.47       -0.33      1.03 o
   7   3   7      171.97      158.41      6.56 o
   8   3   7      267.79      214.96      6.59 o
   9   3   7        7.15        5.37      1.48 o
  10   3   7      600.31      547.68     12.48 o
  11   3   7      109.55      109.83      4.12 o
  12   3   7        0.04       -0.22      1.54 o
  13   3   7      106.43       98.06      4.13 o
  14   3   7        0.11        0.65      1.95 o
  15   3   7       28.48       27.00      3.06 o
  16   3   7       28.03       22.84      3.42 o
  17   3   7        0.02       -0.78      2.34 o
  18   3   7       13.27       12.80      8.31 o
 -18   4   7        2.16        0.72      3.54 o
 -17   4   7       13.60       13.91      3.53 o
 -16   4   7        0.39        2.31      2.76 o
 -15   4   7        0.54        0.61      1.98 o
 -14   4   7       11.95        6.81      2.06 o
 -13   4   7        5.95        6.40      1.80 o
 -12   4   7       21.28       19.93      2.26 o
 -11   4   7       42.78       46.24      3.13 o
 -10   4   7      105.25       88.37      3.71 o
  -9   4   7       71.39       58.25      3.06 o
  -8   4   7       25.45       33.14      2.33 o
  -7   4   7        1.79        5.57      1.32 o
  -6   4   7      443.36      411.82     10.27 o
  -5   4   7        9.99       10.60      1.40 o
  -4   4   7      285.36      284.86      6.62 o
  -3   4   7      135.85      138.04      4.43 o
  -2   4   7        6.38        6.11      0.76 o
  -1   4   7       64.51       57.73      4.43 o
   0   4   7       44.91       42.60      2.87 o
   1   4   7      140.26      147.25      5.16 o
   2   4   7       70.04       68.95      2.97 o
   3   4   7       24.49       31.78      2.23 o
   4   4   7      168.73      166.36      4.60 o
   5   4   7        1.51        1.93      1.08 o
   6   4   7      288.12      262.19      8.01 o
   7   4   7     1241.43     1160.25     24.00 o
   8   4   7        0.01        0.88      1.33 o
   9   4   7      432.02      436.69     10.25 o
  10   4   7       27.47       26.38      2.46 o
  11   4   7       11.18        9.04      1.89 o
  12   4   7       12.73       15.74      2.08 o
  13   4   7        1.06        0.85      1.52 o
  14   4   7        7.94        6.84      1.95 o
  15   4   7        5.93        2.99      2.27 o
  16   4   7        2.88        1.89      3.76 o
  17   4   7        0.57       -2.48      3.04 o
  18   4   7        2.94        2.21      7.11 o
 -17   5   7        2.05       -1.39      4.85 o
 -16   5   7        1.12       -1.85      2.92 o
 -15   5   7       33.47       28.95      4.16 o
 -14   5   7        0.12       -2.24      2.24 o
 -13   5   7        0.73        1.30      1.99 o
 -12   5   7        2.01       -0.76      1.76 o
 -11   5   7       16.38       13.14      4.85 o
 -10   5   7        1.92        0.86      1.35 o
  -9   5   7        4.92        0.67      1.69 o
  -8   5   7       28.64       34.29      3.07 o
  -7   5   7      168.37      156.27      6.08 o
  -6   5   7        0.05        1.23      1.44 o
  -5   5   7       27.82       29.98      2.27 o
  -4   5   7       12.97       15.35      1.85 o
  -3   5   7        0.00       -0.97      0.97 o
  -2   5   7       10.49       15.46      1.64 o
  -1   5   7       40.66       37.44      2.35 o
   0   5   7        6.41        5.99      1.35 o
   1   5   7       33.56       42.90      2.73 o
   2   5   7       77.11       62.52      3.45 o
   3   5   7       70.98       65.42      3.30 o
   4   5   7       41.81       39.44      3.18 o
   5   5   7      146.21      151.01      5.94 o
   6   5   7       36.25       35.24      3.68 o
   7   5   7       11.57        9.74      1.58 o
   8   5   7        0.46        4.12      1.36 o
   9   5   7        2.74        2.49      1.37 o
  10   5   7       49.33       41.18      2.93 o
  11   5   7        1.75        0.24      1.51 o
  12   5   7        0.56        1.19      1.65 o
  13   5   7        3.71        1.82      1.76 o
  14   5   7        7.89        5.33      1.91 o
  15   5   7        1.97       -2.11      2.11 o
  16   5   7        3.47       -1.30      2.17 o
  17   5   7        0.01       -2.32      2.32 o
 -17   6   7        7.97        0.98      3.43 o
 -16   6   7        0.06        3.26      3.11 o
 -15   6   7        7.56        4.97      3.17 o
 -14   6   7       10.79        9.33      3.19 o
 -13   6   7        0.90        2.09      2.44 o
 -12   6   7       35.68       31.77      3.38 o
 -11   6   7        5.62        7.05      2.23 o
 -10   6   7        7.98        4.13      1.70 o
  -9   6   7       55.45       53.36      4.17 o
  -8   6   7       88.92       79.47      3.89 o
  -7   6   7       39.85       31.69      3.60 o
  -6   6   7       62.75       62.00      3.89 o
  -5   6   7       62.15       70.78      3.48 o
  -4   6   7       86.19       74.28      3.89 o
  -3   6   7       27.51       24.64      2.19 o
  -2   6   7       12.54       11.52      1.91 o
  -1   6   7        1.93       -0.34      1.09 o
   0   6   7       31.57       29.74      2.26 o
   1   6   7       27.03       18.18      1.82 o
   2   6   7        2.17        1.98      1.27 o
   3   6   7       31.38       37.67      3.53 o
   4   6   7        1.20        0.27      1.34 o
   5   6   7       87.63       80.12      3.74 o
   6   6   7        0.29        3.99      1.51 o
   7   6   7       50.43       57.62      3.50 o
   8   6   7       16.65       22.05      2.41 o
   9   6   7        1.02       -1.27      1.33 o
  10   6   7        2.27        2.69      1.75 o
  11   6   7        2.55        3.11      1.98 o
  12   6   7        2.28        3.82      2.08 o
  13   6   7        0.02       -1.78      1.78 o
  14   6   7       16.09       17.16      2.45 o
  15   6   7        2.35        0.05      2.02 o
  16   6   7        0.00       -2.66      2.66 o
 -15   7   7       10.89        8.55      3.42 o
 -14   7   7        1.64        4.50      3.01 o
 -13   7   7        0.83        0.39      2.65 o
 -12   7   7       47.26       46.83     11.67 o
 -11   7   7        3.49        0.82      2.30 o
 -10   7   7        1.81        2.88      1.74 o
  -9   7   7        8.69        9.40      1.99 o
  -8   7   7        9.81       10.26      2.06 o
  -7   7   7       61.70       64.24      6.32 o
  -6   7   7        2.43        0.36      1.44 o
  -5   7   7       70.90       61.90      3.49 o
  -4   7   7        3.63        0.67      1.31 o
  -3   7   7        6.62        4.39      1.50 o
  -2   7   7       98.72       81.81      3.81 o
  -1   7   7       18.76       22.20      2.17 o
   0   7   7       23.05       13.41      1.68 o
   1   7   7       32.16       27.04      2.43 o
   2   7   7      147.21      121.20      6.06 o
   3   7   7       24.34       11.66      2.49 o
   4   7   7        0.01       -0.55      1.67 o
   5   7   7       44.54       36.29      3.89 o
   6   7   7       18.83       11.49      2.69 o
   7   7   7        4.57        9.21      5.32 o
   8   7   7       16.49       16.98      3.02 o
   9   7   7        0.07        0.48      1.64 o
  10   7   7        0.10       -1.64      1.64 o
  11   7   7        3.41       -0.43      1.88 o
  12   7   7        9.15        9.89      2.41 o
  13   7   7       21.66       26.25      3.44 o
  14   7   7        0.01       -1.95      1.95 o
  15   7   7        0.53        1.67      2.26 o
 -14   8   7       10.49        9.89      3.59 o
 -13   8   7        0.05       -2.05      2.72 o
 -12   8   7        4.79        4.29      2.97 o
 -11   8   7        0.01        0.08      2.09 o
 -10   8   7        3.64        1.41      2.13 o
  -9   8   7        0.83        0.72      1.64 o
  -8   8   7        2.39        1.21      1.70 o
  -7   8   7       21.53       23.47      2.62 o
  -6   8   7        3.51        4.06      1.70 o
  -5   8   7       47.73       45.66      3.79 o
  -4   8   7       20.63       20.34      2.37 o
  -3   8   7        3.22        0.48      1.45 o
  -2   8   7        5.13        4.59      1.47 o
  -1   8   7        3.25        0.03      1.59 o
   0   8   7        0.42        3.54      2.11 o
   1   8   7       90.34       81.39      5.76 o
   2   8   7       10.12        9.10      3.10 o
   3   8   7        2.69        0.16      2.09 o
   4   8   7       99.90       96.68      6.20 o
   5   8   7        2.38        2.74      2.08 o
   6   8   7       14.09        9.56      2.90 o
   7   8   7       32.30       22.19      3.40 o
   8   8   7        0.27        0.46      2.01 o
   9   8   7        4.85        5.56      3.30 o
  10   8   7       41.74       44.72      4.01 o
  11   8   7        3.30        3.62      2.13 o
  12   8   7        0.47        4.01      2.23 o
  13   8   7        0.07        3.99      2.43 o
  14   8   7        1.55        2.46      3.56 o
 -12   9   7        5.40        4.40      3.33 o
 -11   9   7        2.57        3.42      2.34 o
 -10   9   7        4.98        4.41      2.37 o
  -9   9   7        0.24        0.34      2.09 o
  -8   9   7        8.02        5.68      2.41 o
  -7   9   7        0.11       -1.07      1.67 o
  -6   9   7        0.06        1.11      1.71 o
  -5   9   7        2.92        3.20      1.84 o
  -4   9   7        0.09        0.89      2.08 o
  -3   9   7        2.15        5.77      1.95 o
  -2   9   7       55.09       54.68      4.03 o
  -1   9   7        0.00       -0.65      2.00 o
   0   9   7       12.91       12.49      4.08 o
   1   9   7       25.60       23.91      3.52 o
   2   9   7        0.35        0.32      2.28 o
   3   9   7       36.83       39.52      4.39 o
   4   9   7        1.56        2.45      2.35 o
   5   9   7        0.10       -0.43      2.83 o
   6   9   7        0.06       -0.44      2.11 o
   7   9   7        2.06        5.12      3.10 o
   8   9   7        0.12        1.93      3.02 o
   9   9   7        0.26        0.32      2.88 o
  10   9   7       52.40       48.77      7.76 o
  11   9   7        3.90        1.95      3.03 o
  12   9   7        0.13       -2.10      2.10 o
 -10  10   7        0.00        2.70      2.72 o
  -9  10   7        3.11        3.28      2.38 o
  -8  10   7        1.32        1.83      2.90 o
  -7  10   7        0.12        0.74      3.80 o
  -6  10   7       10.06       12.56      2.54 o
  -5  10   7       10.48       10.15      2.93 o
  -4  10   7        2.30        5.67      2.60 o
  -3  10   7        2.04        4.47      2.14 o
  -2  10   7       26.37       26.21      3.84 o
  -1  10   7        1.02        0.52      2.36 o
   0  10   7        4.71        6.26      2.89 o
   1  10   7        0.03       -2.15      2.17 o
   2  10   7        1.80        0.85      2.34 o
   3  10   7       25.83       27.16      4.08 o
   4  10   7        0.08       -1.41      2.54 o
   5  10   7        0.23        0.70      2.62 o
   6  10   7       13.23       12.27      4.05 o
   7  10   7       16.26       22.66      6.78 o
   8  10   7        4.26        3.41      3.44 o
   9  10   7        0.60        4.45      3.50 o
  -6  11   7        0.08       -1.12      4.34 o
  -5  11   7        0.16        2.43      2.57 o
  -4  11   7        1.43        2.65      3.27 o
  -3  11   7        8.00        8.87      3.02 o
  -2  11   7        0.30       -1.15      2.27 o
  -1  11   7        0.25        0.39      2.54 o
   0  11   7       20.47       20.96      4.30 o
   1  11   7       15.97       18.94      3.79 o
   2  11   7        1.09        1.25      2.69 o
   3  11   7        4.88        2.97      3.40 o
   4  11   7       12.91       14.03      3.59 o
   5  11   7       14.02       20.91      6.62 o
 -19   0   8        0.07       -4.97      4.97 o
 -18   0   8       12.48       11.47      4.10 o
 -17   0   8        0.01       -0.56      3.30 o
 -16   0   8       52.88       57.08      7.97 o
 -15   0   8       59.11       46.55      5.23 o
 -14   0   8       58.57       58.53      5.55 o
 -13   0   8       10.89       13.46      3.53 o
 -12   0   8        0.56       -1.24      3.15 o
 -11   0   8        4.01        3.53      2.64 o
 -10   0   8       22.09       21.93      3.53 o
  -9   0   8      294.59      294.28     11.61 o
  -8   0   8      293.79      300.81      9.39 o
  -7   0   8      718.54      721.36     23.76 o
  -6   0   8      477.62      414.20     14.46 o
  -5   0   8        3.11       -1.24      2.40 o
  -4   0   8     1383.39     1340.82     34.07 o
  -3   0   8     1687.79     1466.03     45.80 o
  -2   0   8     1062.79      991.74     26.13 o
  -1   0   8     3091.35     2997.68     76.03 o
   0   0   8     2089.67     1987.35     43.86 o
   1   0   8       22.81       16.75      1.57 o
   2   0   8       11.65        8.06      1.27 o
   3   0   8        9.64       25.83      2.85 o
   4   0   8      775.98      732.43     19.86 o
   5   0   8      221.27      218.68      8.52 o
   6   0   8      222.32      207.98      6.71 o
   7   0   8      400.47      392.60      8.95 o
   8   0   8      208.37      219.48      5.67 o
   9   0   8       42.18       33.59      3.07 o
  10   0   8       70.58       67.63      4.03 o
  11   0   8      365.28      357.01     11.42 o
  12   0   8       59.90       60.66      3.93 o
  13   0   8       18.53       20.52      3.87 o
  14   0   8        2.20       -3.71      3.71 o
  15   0   8       35.68       29.30      6.02 o
  16   0   8        8.21        7.66      9.56 o
  17   0   8        1.54       -2.66      6.97 o
  18   0   8        1.52        1.98      7.26 o
  19   0   8        4.84       12.97      7.65 o
 -19   1   8       44.60       39.01      9.84 o
 -18   1   8       14.57       10.14      2.53 o
 -17   1   8       13.63       13.10      2.54 o
 -16   1   8       21.17       24.62      2.72 o
 -15   1   8        8.80        3.46      2.10 o
 -14   1   8        4.18        2.38      1.83 o
 -13   1   8       20.76       22.80      2.38 o
 -12   1   8       27.33       27.46      2.44 o
 -11   1   8       82.85       67.85      3.34 o
 -10   1   8      223.14      213.82      6.68 o
  -9   1   8      432.41      388.84     10.18 o
  -8   1   8       22.52       16.87      1.83 o
  -7   1   8      957.66      889.71     20.24 o
  -6   1   8      567.92      539.64     12.67 o
  -5   1   8        5.24       -0.13      1.11 o
  -4   1   8       47.46       36.10      1.79 o
  -3   1   8        0.71        0.84      0.84 o
  -2   1   8      167.63      133.56      3.72 o
  -1   1   8     1195.03     1127.92     20.68 o
   0   1   8      566.98      419.98      9.14 o
   1   1   8      800.94      715.37     13.49 o
   2   1   8     2906.91     2838.22     50.63 o
   3   1   8      376.96      325.10      6.31 o
   4   1   8      487.16      445.82      8.83 o
   5   1   8       15.08       12.39      1.18 o
   6   1   8       96.01      100.33      4.14 o
   7   1   8       24.75       20.76      1.43 o
   8   1   8       24.62       29.31      2.06 o
   9   1   8       25.39       32.71      2.32 o
  10   1   8        0.05        1.77      1.08 o
  11   1   8       18.42       21.71      1.85 o
  12   1   8        9.39        6.96      2.05 o
  13   1   8        3.64        5.77      1.91 o
  14   1   8       12.41        9.83      2.19 o
  15   1   8       19.45       16.34      3.25 o
  16   1   8        6.16        3.83      3.09 o
  17   1   8        9.74        8.45      5.67 o
  18   1   8        1.58        7.03      5.19 o
 -19   2   8        9.75       14.34      3.62 o
 -18   2   8       20.76       22.42      3.94 o
 -17   2   8       10.41       10.74      2.74 o
 -16   2   8        2.15        1.11      2.62 o
 -15   2   8        0.04       -1.97      1.97 o
 -14   2   8       26.98       32.61      4.01 o
 -13   2   8        7.12       11.60      2.27 o
 -12   2   8       36.49       40.97      3.15 o
 -11   2   8        1.43        0.73      1.44 o
 -10   2   8       51.00       60.74      2.90 o
  -9   2   8       47.85       41.70      2.41 o
  -8   2   8      262.56      252.82      8.02 o
  -7   2   8        0.77        0.16      1.89 o
  -6   2   8       18.14       17.18      1.83 o
  -5   2   8      323.70      301.95      7.80 o
  -4   2   8     1160.80     1147.19     25.55 o
  -3   2   8      452.16      478.95     10.20 o
  -2   2   8       74.74       67.06      2.70 o
  -1   2   8     1078.66     1052.17     19.38 o
   0   2   8      269.66      243.50      5.77 o
   1   2   8      442.28      408.47      8.91 o
   2   2   8        2.72        4.71      0.80 o
   3   2   8       28.67       38.70      1.68 o
   4   2   8       49.50       41.21      1.74 o
   5   2   8      263.78      260.26      5.98 o
   6   2   8      126.92      127.01      3.65 o
   7   2   8       98.69       95.62      2.70 o
   8   2   8      280.15      252.36      6.04 o
   9   2   8      556.69      568.17     10.70 o
  10   2   8        0.06        0.99      1.17 o
  11   2   8      161.00      154.61      4.58 o
  12   2   8       70.55       73.61      4.78 o
  13   2   8       19.55       20.40      2.41 o
  14   2   8       12.56       12.81      2.28 o
  15   2   8        5.85       10.65      2.23 o
  16   2   8       25.73       29.30      4.85 o
  17   2   8        0.30       -4.04      4.20 o
  18   2   8        0.42       -7.68      7.68 o
 -18   3   8        5.81        6.29      4.65 o
 -17   3   8        0.45        0.36      3.32 o
 -16   3   8        6.98        5.25      2.50 o
 -15   3   8        0.07        1.53      2.75 o
 -14   3   8       48.90       46.03      3.94 o
 -13   3   8       20.30       22.85      2.37 o
 -12   3   8       41.57       42.17      2.93 o
 -11   3   8      580.39      551.39     13.78 o
 -10   3   8       56.75       50.10      3.90 o
  -9   3   8      119.63      119.69      4.35 o
  -8   3   8      481.15      453.63     11.45 o
  -7   3   8        2.06        2.11      1.33 o
  -6   3   8       70.28       76.46      3.31 o
  -5   3   8        0.06       -0.11      1.14 o
  -4   3   8       39.34       45.76      3.98 o
  -3   3   8       44.19       52.38      2.83 o
  -2   3   8      460.74      430.14     12.19 o
  -1   3   8      168.14      156.59      3.97 o
   0   3   8      420.54      395.39      7.89 o
   1   3   8        1.40        1.04      0.68 o
   2   3   8      251.09      233.43      5.06 o
   3   3   8      140.28      132.37      3.75 o
   4   3   8       76.00       80.91      2.98 o
   5   3   8     1128.91     1090.09     28.50 o
   6   3   8     1077.75      990.07     22.79 o
   7   3   8      417.40      380.60      9.00 o
   8   3   8      141.35      126.49      4.27 o
   9   3   8      240.06      222.01      5.65 o
  10   3   8       15.16       16.08      1.78 o
  11   3   8        0.05        0.18      1.51 o
  12   3   8       11.41       11.56      2.06 o
  13   3   8       10.59        6.77      2.31 o
  14   3   8       68.07       72.18      4.30 o
  15   3   8        2.99       -0.05      2.16 o
  16   3   8        0.41       -2.18      2.18 o
  17   3   8        0.21       -0.79      2.38 o
  18   3   8        9.31        1.47      4.38 o
 -18   4   8        2.35       13.57      4.55 o
 -17   4   8       19.58       21.46      6.02 o
 -16   4   8       12.47       21.63      5.58 o
 -15   4   8        0.40       -0.41      2.09 o
 -14   4   8       83.78       88.81      4.83 o
 -13   4   8        2.68        4.41      1.75 o
 -12   4   8        0.48        1.92      1.59 o
 -11   4   8       19.80       25.19      2.39 o
 -10   4   8       27.11       23.16      2.41 o
  -9   4   8       70.67       65.02      3.29 o
  -8   4   8       91.37       84.04      3.52 o
  -7   4   8       22.96       20.94      1.94 o
  -6   4   8      126.56      126.09      4.32 o
  -5   4   8      380.67      358.88      8.25 o
  -4   4   8        5.74        3.08      0.96 o
  -3   4   8      283.84      259.56      6.24 o
  -2   4   8      177.29      162.40      4.70 o
  -1   4   8      251.93      243.82      7.76 o
   0   4   8       70.73       69.43      3.44 o
   1   4   8       14.65       13.58      1.80 o
   2   4   8      216.47      202.47      5.14 o
   3   4   8      844.05      758.08     15.83 o
   4   4   8      127.19      107.95      4.02 o
   5   4   8      197.37      190.61      5.35 o
   6   4   8      320.10      328.32      8.09 o
   7   4   8      550.22      552.06     12.48 o
   8   4   8      398.79      379.90      9.20 o
   9   4   8       78.45       74.97      3.97 o
  10   4   8       16.00       11.57      1.80 o
  11   4   8      393.31      394.61      9.81 o
  12   4   8       94.13       98.96      4.11 o
  13   4   8        0.27       -1.08      1.56 o
  14   4   8        0.01       -1.86      1.86 o
  15   4   8        6.36        4.91      2.42 o
  16   4   8        2.01       -1.05      2.20 o
  17   4   8       11.12        9.59      3.14 o
 -17   5   8       14.04       10.76      6.15 o
 -16   5   8        0.06       -0.88      4.35 o
 -15   5   8       11.46       15.37      5.63 o
 -14   5   8        0.03       -0.91      2.58 o
 -13   5   8       16.43       16.66      2.83 o
 -12   5   8       37.02       36.94      5.27 o
 -11   5   8       96.75      102.26      5.30 o
 -10   5   8       46.61       47.36      3.75 o
  -9   5   8       88.56       81.87      4.54 o
  -8   5   8       69.85       54.38      3.85 o
  -7   5   8       12.81       13.76      3.67 o
  -6   5   8      186.39      155.03      6.04 o
  -5   5   8        0.21        0.76      1.20 o
  -4   5   8       36.85       44.04      2.75 o
  -3   5   8        0.28        1.41      1.69 o
  -2   5   8      146.86      121.18     13.21 o
  -1   5   8      110.27       92.25      7.19 o
   0   5   8        0.69        1.64      1.39 o
   1   5   8      277.53      267.23      8.46 o
   2   5   8      936.36      855.33     20.13 o
   3   5   8        0.12        2.04      1.67 o
   4   5   8      569.60      575.22     14.68 o
   5   5   8        0.04       -0.78      1.10 o
   6   5   8      101.72       96.76      3.58 o
   7   5   8      175.90      165.98      5.15 o
   8   5   8        1.93        0.76      1.25 o
   9   5   8       66.40       73.06      4.81 o
  10   5   8       36.87       38.41      2.71 o
  11   5   8       17.46       13.61      2.17 o
  12   5   8       14.41       12.76      2.20 o
  13   5   8        0.97        1.31      1.70 o
  14   5   8       38.95       44.02      3.53 o
  15   5   8        1.08       -2.57      2.72 o
  16   5   8        5.80        0.19      2.37 o
  17   5   8        1.57       -1.37      2.58 o
 -16   6   8       11.38        8.34      3.67 o
 -15   6   8        1.94        2.62      3.97 o
 -14   6   8        4.79        2.58      3.11 o
 -13   6   8        0.31       -1.38      2.53 o
 -12   6   8        0.05        0.41      2.88 o
 -11   6   8        1.01        1.05      1.97 o
 -10   6   8        1.99        1.30      1.88 o
  -9   6   8       27.06       28.26      3.13 o
  -8   6   8        0.24       -0.07      1.67 o
  -7   6   8       52.38       56.91      4.08 o
  -6   6   8       70.12       62.78      4.02 o
  -5   6   8      172.22      162.58      5.49 o
  -4   6   8       63.12       57.52      3.91 o
  -3   6   8      316.16      264.92      7.65 o
  -2   6   8      164.11      156.03      5.26 o
  -1   6   8      214.68      200.99      6.35 o
   0   6   8      173.76      156.59      5.23 o
   1   6   8      102.89      102.22      4.21 o
   2   6   8       14.12       11.10      2.76 o
   3   6   8       35.92       30.15      3.20 o
   4   6   8        1.76        1.00      2.14 o
   5   6   8      102.55       89.19      4.11 o
   6   6   8       72.12       65.03      3.91 o
   7   6   8       98.36       91.17      3.69 o
   8   6   8        0.57        0.16      1.29 o
   9   6   8      104.82      103.64      4.05 o
  10   6   8       34.39       38.03      4.23 o
  11   6   8       18.11       23.52      3.52 o
  12   6   8        0.71       -0.69      1.70 o
  13   6   8        2.02        0.85      1.89 o
  14   6   8        1.56        3.02      1.91 o
  15   6   8        2.16        1.64      2.06 o
  16   6   8        5.59        5.09      2.73 o
 -15   7   8        5.23        0.43      3.35 o
 -14   7   8        6.29        2.93      3.42 o
 -13   7   8        4.73        5.86      3.84 o
 -12   7   8        2.06        3.76      2.85 o
 -11   7   8        4.73        4.28      2.79 o
 -10   7   8       13.84       11.70      2.63 o
  -9   7   8       18.14       17.57      2.85 o
  -8   7   8      102.48       92.86      5.32 o
  -7   7   8       85.45       89.29      7.75 o
  -6   7   8       14.02       15.22      2.50 o
  -5   7   8       66.70       60.31      4.02 o
  -4   7   8       17.00       14.94      2.03 o
  -3   7   8       56.86       52.20      5.62 o
  -2   7   8        0.03       -1.25      1.25 o
  -1   7   8       38.33       39.32      2.87 o
   0   7   8      657.84      608.35     17.96 o
   1   7   8       49.25       46.56      3.24 o
   2   7   8      226.44      231.88      7.45 o
   3   7   8      223.78      201.89      8.23 o
   4   7   8       11.67        7.25      2.34 o
   5   7   8       25.72       28.64      5.07 o
   6   7   8       32.82       36.49      4.00 o
   7   7   8       44.57       47.60      4.59 o
   8   7   8       14.71       28.71      4.10 o
   9   7   8        1.80        3.94      1.81 o
  10   7   8        9.90       15.41      2.72 o
  11   7   8       12.04       10.34      2.53 o
  12   7   8       11.48       10.93      2.58 o
  13   7   8        3.98        5.33      2.44 o
  14   7   8        5.18        3.19      2.28 o
 -13   8   8        8.09        5.33      3.39 o
 -12   8   8        6.07        5.66      3.23 o
 -11   8   8        0.54       -1.76      3.93 o
 -10   8   8       25.72       21.96      3.90 o
  -9   8   8        6.02        4.57      2.42 o
  -8   8   8       11.21       13.05      2.70 o
  -7   8   8        1.25        1.33      1.99 o
  -6   8   8       15.56       23.16      4.28 o
  -5   8   8       53.47       52.96      4.27 o
  -4   8   8      150.62      157.24      5.78 o
  -3   8   8      120.12      114.18      5.57 o
  -2   8   8       32.94       29.77      2.83 o
  -1   8   8      139.14      134.72      5.37 o
   0   8   8       18.77       19.25      2.41 o
   1   8   8        5.09        2.46      2.26 o
   2   8   8        3.71        6.90      2.47 o
   3   8   8       21.29       18.09      3.19 o
   4   8   8       26.87       32.42      3.96 o
   5   8   8       40.42       31.55      3.91 o
   6   8   8       10.36        3.64      2.48 o
   7   8   8       12.31       20.80      3.53 o
   8   8   8       48.09       49.74      4.90 o
   9   8   8       25.50       21.47      4.41 o
  10   8   8       14.91       10.37      2.60 o
  11   8   8        5.91        5.77      2.90 o
  12   8   8        1.04        1.30      2.21 o
  13   8   8        1.05        1.50      2.25 o
 -11   9   8       11.41       12.15      4.15 o
 -10   9   8       17.68       14.56      3.65 o
  -9   9   8        9.59        7.71      3.47 o
  -8   9   8        0.08        4.01      2.80 o
  -7   9   8       42.79       47.02      4.30 o
  -6   9   8        1.31        2.20      2.11 o
  -5   9   8        8.72        7.41      2.14 o
  -4   9   8        7.25        7.06      2.07 o
  -3   9   8       10.12       11.82      2.02 o
  -2   9   8       66.21       71.97      5.63 o
  -1   9   8       48.08       48.04      5.87 o
   0   9   8        1.19        2.05      2.37 o
   1   9   8       27.35       26.46      3.86 o
   2   9   8       32.32       33.01      4.14 o
   3   9   8        6.45       11.46      2.95 o
   4   9   8       48.86       58.11      5.28 o
   5   9   8       23.05       24.10      3.79 o
   6   9   8        7.65       18.41      3.52 o
   7   9   8        7.44        3.81      2.64 o
   8   9   8        0.00        4.54      3.25 o
   9   9   8        4.26        1.12      3.79 o
  10   9   8       19.09       12.68      8.15 o
  11   9   8        0.89       -0.68      3.07 o
  -9  10   8        1.57        0.40      2.97 o
  -8  10   8        3.72        3.98      3.17 o
  -7  10   8       32.85       36.84      3.57 o
  -6  10   8        3.14        4.33      2.14 o
  -5  10   8        2.72        4.01      2.17 o
  -4  10   8       16.10       22.49      6.47 o
  -3  10   8        0.10        1.47      2.46 o
  -2  10   8       16.11       17.16      3.45 o
  -1  10   8        1.52        0.60      2.31 o
   0  10   8        0.00       -1.10      2.37 o
   1  10   8        4.74        7.98      2.86 o
   2  10   8        0.85       -2.26      2.26 o
   3  10   8        3.32        2.47      2.72 o
   4  10   8        4.12       10.05      3.08 o
   5  10   8        0.97        0.85      2.61 o
   6  10   8       27.07       41.52      5.10 o
   7  10   8        9.73       10.10      3.95 o
   8  10   8        2.71        0.74      7.03 o
  -4  11   8        8.30        8.07      3.97 o
  -3  11   8       12.61       15.63      5.30 o
  -2  11   8        0.77        1.21      2.56 o
  -1  11   8        1.81        1.44      2.70 o
   0  11   8        0.99        0.48      2.60 o
   1  11   8        9.12       13.11      3.52 o
   2  11   8        1.51        4.19      2.98 o
   3  11   8        6.45        3.92      3.12 o
   4  11   8       33.11       47.20      5.71 o
 -18   1   9        8.06        3.38      2.55 o
 -17   1   9        4.52        7.10      2.64 o
 -16   1   9        0.14        2.36      3.19 o
 -15   1   9        2.63        4.61      2.25 o
 -14   1   9        4.45        4.67      2.09 o
 -13   1   9        8.26       10.36      2.32 o
 -12   1   9        0.99        2.74      1.82 o
 -11   1   9       22.76       22.83      2.54 o
 -10   1   9        2.14        4.77      2.14 o
  -9   1   9       82.99       75.59      3.89 o
  -8   1   9      103.42      104.65      5.62 o
  -7   1   9       48.31       47.71      2.72 o
  -6   1   9      226.42      221.76      6.06 o
  -5   1   9       26.90       26.20      2.56 o
  -4   1   9       62.82       75.80      2.91 o
  -3   1   9      187.37      172.74      4.19 o
  -2   1   9        0.55        0.08      0.96 o
  -1   1   9      131.92      134.11      3.87 o
   0   1   9       85.02       89.74      3.02 o
   1   1   9       51.36       58.59      2.39 o
   2   1   9       39.80       45.20      1.82 o
   3   1   9      101.70       98.68      2.78 o
   4   1   9      105.71      117.45      3.03 o
   5   1   9        0.01       -0.72      0.72 o
   6   1   9       31.84       34.20      2.00 o
   7   1   9        0.21       -0.47      0.98 o
   8   1   9        0.00        0.33      0.87 o
   9   1   9       83.59       81.17      2.74 o
  10   1   9       50.49       53.23      2.57 o
  11   1   9       17.23       15.68      1.76 o
  12   1   9        9.10        8.07      2.27 o
  13   1   9        4.13        1.26      1.90 o
  14   1   9       20.51       24.25      2.69 o
  15   1   9        1.19       -1.71      2.21 o
  16   1   9        2.17        2.60      3.11 o
  17   1   9        3.95       -0.57      4.99 o
  18   1   9        0.01        2.23      4.87 o
 -18   2   9        6.31       10.71      3.27 o
 -17   2   9        1.27        1.38      2.41 o
 -16   2   9        1.52        4.51      2.29 o
 -15   2   9        0.23        3.40      2.13 o
 -14   2   9       38.51       39.57      4.23 o
 -13   2   9        9.80        9.35      2.15 o
 -12   2   9       22.97       23.67      2.60 o
 -11   2   9       50.94       48.79      3.32 o
 -10   2   9        3.87        2.74      1.43 o
  -9   2   9       31.67       34.46      2.22 o
  -8   2   9        5.95        4.63      2.11 o
  -7   2   9       11.94       10.21      1.56 o
  -6   2   9       91.86       83.96      4.81 o
  -5   2   9       87.56       85.11      3.85 o
  -4   2   9       20.72       19.49      1.58 o
  -3   2   9        9.04       11.60      1.32 o
  -2   2   9       26.91       19.48      1.40 o
  -1   2   9        9.34        9.51      1.10 o
   0   2   9      198.43      193.96     11.66 o
   1   2   9       90.20       87.96      5.95 o
   2   2   9       44.62       44.89      2.09 o
   3   2   9       27.19       33.52      2.22 o
   4   2   9        1.30        0.15      0.73 o
   5   2   9        2.46        2.73      1.10 o
   6   2   9       23.16       27.20      1.84 o
   7   2   9        0.00        0.95      0.94 o
   8   2   9       70.33       72.95      2.38 o
   9   2   9        1.52        0.93      1.16 o
  10   2   9       38.48       39.01      2.62 o
  11   2   9       18.72       18.52      2.20 o
  12   2   9        1.35       -1.67      1.67 o
  13   2   9        2.54        0.17      2.04 o
  14   2   9        1.54        1.62      2.14 o
  15   2   9        0.24       -2.22      2.22 o
  16   2   9        2.41       -0.96      4.24 o
  17   2   9        1.14        2.15      4.30 o
  18   2   9        0.55       -1.33      4.33 o
 -18   3   9        2.77        1.39      3.25 o
 -17   3   9        0.40        1.23      2.95 o
 -16   3   9        3.14       -0.46      2.21 o
 -15   3   9        2.11        2.70      2.88 o
 -14   3   9        0.01       -1.85      1.85 o
 -13   3   9        8.26        8.61      2.45 o
 -12   3   9        2.04        1.45      1.64 o
 -11   3   9       36.61       38.11      2.84 o
 -10   3   9       12.86        7.76      1.84 o
  -9   3   9      127.01      130.76      4.72 o
  -8   3   9       32.83       29.17      2.40 o
  -7   3   9       24.21       22.08      2.13 o
  -6   3   9        6.39        2.39      1.38 o
  -5   3   9        1.69        1.89      1.05 o
  -4   3   9       94.83       91.17      4.06 o
  -3   3   9       68.50       65.89      3.36 o
  -2   3   9       88.51       83.57      2.74 o
  -1   3   9      289.65      252.24      9.18 o
   0   3   9        0.00        0.31      0.85 o
   1   3   9      475.37      445.85      8.92 o
   2   3   9      258.77      259.95      5.68 o
   3   3   9       61.71       61.89      2.20 o
   4   3   9      418.89      397.54      8.98 o
   5   3   9        6.90        9.58      1.73 o
   6   3   9      183.03      178.69      6.47 o
   7   3   9        3.05        0.65      1.62 o
   8   3   9      107.67      111.56      4.45 o
   9   3   9       37.50       40.34      2.90 o
  10   3   9        7.96        8.14      1.61 o
  11   3   9       13.55        9.42      1.92 o
  12   3   9       11.89        8.88      3.12 o
  13   3   9        4.91        4.53      2.41 o
  14   3   9       11.00        6.91      2.43 o
  15   3   9        0.33        1.16      2.45 o
  16   3   9        0.44       -1.90      2.14 o
  17   3   9        1.70       -2.34      2.34 o
 -17   4   9        3.09        7.94      3.45 o
 -16   4   9       11.76       11.88      4.25 o
 -15   4   9        2.56        1.76      2.28 o
 -14   4   9       11.22       18.96      2.90 o
 -13   4   9       37.13       34.77      2.91 o
 -12   4   9        0.61       -1.02      1.48 o
 -11   4   9       10.41        6.53      1.77 o
 -10   4   9       38.09       36.02      2.73 o
  -9   4   9        0.46        0.74      1.42 o
  -8   4   9       11.09        9.12      1.69 o
  -7   4   9        0.01       -1.20      1.20 o
  -6   4   9        9.76        8.01      1.62 o
  -5   4   9        8.66       12.52      2.55 o
  -4   4   9       31.66       32.09      2.04 o
  -3   4   9       93.74      101.61      5.36 o
  -2   4   9       55.75       51.90      2.46 o
  -1   4   9       73.41       64.11      2.68 o
   0   4   9        3.93        4.54      1.70 o
   1   4   9      109.09      120.52      4.41 o
   2   4   9      278.07      244.57     12.54 o
   3   4   9      158.35      183.34      6.74 o
   4   4   9      287.99      279.49     10.80 o
   5   4   9     1272.05     1244.68     25.76 o
   6   4   9        3.50        2.57      1.39 o
   7   4   9      260.61      242.68      6.59 o
   8   4   9      113.49      105.48      3.92 o
   9   4   9        8.54        8.85      1.74 o
  10   4   9        5.37        4.46      1.66 o
  11   4   9       22.97       18.67      2.24 o
  12   4   9        0.11       -1.48      1.48 o
  13   4   9       10.07       11.84      2.18 o
  14   4   9        0.16       -1.85      1.85 o
  15   4   9        5.42        4.60      2.44 o
  16   4   9        0.00       -1.32      2.42 o
  17   4   9        2.10       -1.22      3.23 o
 -16   5   9        0.65        1.16      5.07 o
 -15   5   9       10.09        8.92      3.49 o
 -14   5   9        8.40        3.97      2.50 o
 -13   5   9        0.00       -0.37      2.13 o
 -12   5   9       15.56       17.56      3.41 o
 -11   5   9        0.05       -0.94      1.86 o
 -10   5   9        1.80       -0.15      1.99 o
  -9   5   9        2.27        7.07      2.27 o
  -8   5   9       29.48       24.81      2.85 o
  -7   5   9        8.22       10.97      2.13 o
  -6   5   9       46.72       38.06      4.35 o
  -5   5   9       55.68       57.00      3.80 o
  -4   5   9        2.30       -0.24      1.48 o
  -3   5   9        5.68        3.83      1.48 o
  -2   5   9       55.57       62.51      3.32 o
  -1   5   9        0.89        3.47      1.46 o
   0   5   9       25.41       26.12      2.32 o
   1   5   9       36.36       28.67      2.36 o
   2   5   9       18.53       19.12      4.42 o
   3   5   9      123.03      112.05      5.23 o
   4   5   9        0.41       -1.28      1.43 o
   5   5   9        1.42        1.36      1.55 o
   6   5   9       61.22       60.72      4.55 o
   7   5   9        2.19        6.77      1.89 o
   8   5   9        1.28        1.95      1.34 o
   9   5   9       11.81       13.62      2.81 o
  10   5   9        5.76        4.16      1.61 o
  11   5   9        0.01       -1.54      1.54 o
  12   5   9        1.22        0.59      2.54 o
  13   5   9       10.92       12.31      2.24 o
  14   5   9        2.64        0.03      1.83 o
  15   5   9        0.18       -1.43      2.21 o
  16   5   9        0.40       -2.60      2.60 o
 -15   6   9        7.42        3.61      3.37 o
 -14   6   9        3.14       -2.91      2.91 o
 -13   6   9        3.18        3.57      2.46 o
 -12   6   9        2.22        1.11      2.21 o
 -11   6   9        0.14       -1.98      1.98 o
 -10   6   9        1.54       -0.73      2.40 o
  -9   6   9        2.08        2.37      2.10 o
  -8   6   9       14.58       13.62      2.54 o
  -7   6   9       16.42       13.42      2.48 o
  -6   6   9       40.15       33.98      3.32 o
  -5   6   9       17.28       11.37      2.33 o
  -4   6   9        0.01       -1.23      1.23 o
  -3   6   9      120.66      104.02      4.25 o
  -2   6   9       32.74       25.50      2.39 o
  -1   6   9        1.54       -0.71      1.31 o
   0   6   9      261.32      246.95      7.40 o
   1   6   9        8.49        7.67      2.06 o
   2   6   9        0.72       -1.12      1.54 o
   3   6   9        6.07        7.34      2.39 o
   4   6   9       91.51       99.00      5.31 o
   5   6   9      138.02      124.81      7.12 o
   6   6   9       42.21       43.93      3.32 o
   7   6   9       51.12       50.35      3.00 o
   8   6   9       23.06       22.68      2.24 o
   9   6   9       38.04       35.69      3.06 o
  10   6   9        0.00       -0.22      1.51 o
  11   6   9        3.13        2.36      2.35 o
  12   6   9       10.33        5.65      2.13 o
  13   6   9        0.97        0.58      1.83 o
  14   6   9        9.77       11.87      2.80 o
  15   6   9        0.89       -1.84      1.84 o
 -14   7   9        3.73        1.14      3.35 o
 -13   7   9        0.05       -2.36      2.94 o
 -12   7   9        0.00       -1.31      2.77 o
 -11   7   9        3.79        3.69      2.35 o
 -10   7   9       42.99       48.13      4.27 o
  -9   7   9       53.32       51.49      4.30 o
  -8   7   9        1.27        2.82      2.11 o
  -7   7   9       15.05       13.57      3.49 o
  -6   7   9        6.17        5.90      2.18 o
  -5   7   9        2.94        5.25      2.10 o
  -4   7   9        1.83        2.58      1.57 o
  -3   7   9       18.18       20.60      2.36 o
  -2   7   9       28.55       19.69      2.33 o
  -1   7   9        9.66        8.32      1.89 o
   0   7   9        6.22        9.41      2.20 o
   1   7   9        0.00        1.38      1.60 o
   2   7   9        0.41       -1.37      1.37 o
   3   7   9       22.06       27.13      2.76 o
   4   7   9        2.33        2.02      1.68 o
   5   7   9        1.43        1.57      1.64 o
   6   7   9       37.70       38.43      3.27 o
   7   7   9       10.72       10.07      2.19 o
   8   7   9       20.44       13.65      2.43 o
   9   7   9       13.26       14.64      2.10 o
  10   7   9       11.86       13.85      2.75 o
  11   7   9       14.17       16.93      2.93 o
  12   7   9        0.49       -0.84      2.05 o
  13   7   9        0.57       -0.14      2.01 o
  14   7   9        0.78       -2.39      2.39 o
 -13   8   9        1.31       -1.00      3.78 o
 -12   8   9       17.05       11.04      3.81 o
 -11   8   9        0.00        0.65      6.43 o
 -10   8   9        2.72       -0.46      2.27 o
  -9   8   9        5.70        4.26      2.45 o
  -8   8   9        0.33       -1.40      1.96 o
  -7   8   9        3.04        0.11      2.01 o
  -6   8   9       27.36       27.28      3.31 o
  -5   8   9        5.71        5.12      2.17 o
  -4   8   9        0.34       -0.29      1.75 o
  -3   8   9        0.03        0.81      1.64 o
  -2   8   9       17.86       23.47      3.06 o
  -1   8   9        0.34        2.56      1.64 o
   0   8   9        0.25        3.29      1.81 o
   1   8   9       29.92       25.29      2.78 o
   2   8   9       24.79       21.86      2.68 o
   3   8   9        3.08        1.09      2.20 o
   4   8   9        0.04       -0.02      2.06 o
   5   8   9        7.08        7.09      2.75 o
   6   8   9        0.20        0.01      2.01 o
   7   8   9        7.55        6.06      5.35 o
   8   8   9       48.03       54.19      5.17 o
   9   8   9        1.66        1.05      3.00 o
  10   8   9       26.39       25.60      3.38 o
  11   8   9        9.89        6.08      3.69 o
  12   8   9        2.49        3.68      2.41 o
 -11   9   9        0.14       -5.35      5.63 o
 -10   9   9        5.05        1.13      3.06 o
  -9   9   9        0.91       -1.72      2.26 o
  -8   9   9        3.69        5.28      2.42 o
  -7   9   9        1.90        3.62      2.41 o
  -6   9   9        2.72       -2.08      2.08 o
  -5   9   9        0.68       -2.02      2.04 o
  -4   9   9        7.57        5.64      2.28 o
  -3   9   9        5.92        7.89      3.05 o
  -2   9   9       30.98       30.11      3.09 o
  -1   9   9        7.85        4.83      1.99 o
   0   9   9        0.10       -1.85      2.23 o
   1   9   9        0.41       -2.14      2.14 o
   2   9   9        3.10        3.71      2.68 o
   3   9   9        0.92       -0.03      2.34 o
   4   9   9        0.24        2.39      3.29 o
   5   9   9        0.03       -0.54      2.32 o
   6   9   9        5.41        2.57      2.59 o
   7   9   9        0.82        2.89      2.71 o
   8   9   9        0.23       -2.31      2.42 o
   9   9   9       13.58        1.62      3.33 o
  10   9   9       11.27        8.37      5.45 o
  -8  10   9        2.15        1.35      3.00 o
  -7  10   9        3.48        0.94      2.14 o
  -6  10   9        0.26        1.81      2.18 o
  -5  10   9        4.87        7.46      2.94 o
  -4  10   9       42.15       43.74      4.47 o
  -3  10   9        3.61        0.42      2.36 o
  -2  10   9        5.03        5.07      3.40 o
  -1  10   9        3.38        5.40      2.76 o
   0  10   9        0.37       -1.50      2.39 o
   1  10   9        0.13       -0.04      2.34 o
   2  10   9        5.24        6.19      2.99 o
   3  10   9        4.26        2.98      2.83 o
   4  10   9        0.72        0.72      2.69 o
   5  10   9        7.17        9.84      3.32 o
   6  10   9       11.72        9.41      3.39 o
   7  10   9        4.99        6.37      3.23 o
   0  11   9        1.63        6.30      5.24 o
 -18   0  10        0.06        0.73      3.23 o
 -17   0  10       25.04       26.29      4.25 o
 -16   0  10       32.80       36.15      4.05 o
 -15   0  10       29.68       34.14      3.90 o
 -14   0  10       66.09       60.40      4.64 o
 -13   0  10        0.02       -2.21      2.21 o
 -12   0  10       35.16       33.94      3.49 o
 -11   0  10      467.27      447.88     13.62 o
 -10   0  10        0.03        0.17      2.47 o
  -9   0  10       49.76       45.74      4.44 o
  -8   0  10        2.89        2.84      2.33 o
  -7   0  10      114.36       89.56      5.63 o
  -6   0  10      369.94      323.42     10.11 o
  -5   0  10       11.27        7.08      2.58 o
  -4   0  10      344.21      354.78     10.80 o
  -3   0  10      361.61      355.40     10.87 o
  -2   0  10      621.27      598.45     16.80 o
  -1   0  10      338.63      300.69      7.94 o
   0   0  10      215.93      214.29      6.16 o
   1   0  10      144.45      119.41      4.22 o
   2   0  10      610.60      583.58     14.13 o
   3   0  10      352.90      346.39     10.73 o
   4   0  10      131.29      105.35      5.02 o
   5   0  10      371.68      346.39     10.95 o
   6   0  10       52.63       71.35      3.38 o
   7   0  10      268.24      240.55      7.18 o
   8   0  10       58.88       64.72      3.98 o
   9   0  10      394.51      345.15     11.19 o
  10   0  10        4.49        7.31      2.62 o
  11   0  10       33.05       32.92      3.38 o
  12   0  10      247.92      245.40      8.97 o
  13   0  10      236.26      245.90      8.94 o
  14   0  10       38.42       38.08      5.79 o
  15   0  10       78.77       73.03     11.55 o
  16   0  10       69.68       74.56      7.60 o
  17   0  10       33.71       40.34     19.02 o
 -18   1  10        9.06        4.38      2.49 o
 -17   1  10        8.12       12.81      2.81 o
 -16   1  10        1.84        1.72      2.34 o
 -15   1  10        3.78        4.26      2.26 o
 -14   1  10        3.04        6.21      2.20 o
 -13   1  10        0.29        0.08      1.86 o
 -12   1  10       24.43       22.45      2.86 o
 -11   1  10       91.94       92.78      4.32 o
 -10   1  10       39.20       41.92      3.10 o
  -9   1  10      355.22      351.90      8.54 o
  -8   1  10      725.33      658.49     14.26 o
  -7   1  10      351.33      326.59      7.92 o
  -6   1  10      220.81      197.12      5.20 o
  -5   1  10      556.50      526.35     11.38 o
  -4   1  10      160.67      141.25      3.81 o
  -3   1  10       44.61       35.54      2.11 o
  -2   1  10      301.81      253.07      6.31 o
  -1   1  10      107.77      117.57      3.75 o
   0   1  10       51.58       72.33      3.70 o
   1   1  10      258.73      263.59      6.06 o
   2   1  10      128.45      126.66      4.04 o
   3   1  10      123.58      116.25      3.33 o
   4   1  10      303.84      290.26      5.62 o
   5   1  10      436.58      437.58      7.87 o
   6   1  10      516.98      486.96      8.68 o
   7   1  10      536.54      499.58      8.94 o
   8   1  10      105.36      105.18      4.17 o
   9   1  10      147.70      143.18      4.28 o
  10   1  10      185.11      161.98      4.65 o
  11   1  10        8.37        6.79      2.45 o
  12   1  10        1.21        1.92      2.76 o
  13   1  10       10.98        6.63      2.25 o
  14   1  10       14.52       14.54      4.30 o
  15   1  10       28.45       30.93      4.04 o
  16   1  10        8.89       11.30      3.97 o
  17   1  10        2.12       -4.19      4.19 o
 -18   2  10        4.50        8.83      2.69 o
 -17   2  10        3.02        3.92      2.39 o
 -16   2  10        4.90        7.00      3.27 o
 -15   2  10       26.14       24.79      3.03 o
 -14   2  10       23.39       28.64      3.46 o
 -13   2  10       27.92       30.14      2.94 o
 -12   2  10       23.13       23.37      2.71 o
 -11   2  10        0.31       -0.78      1.66 o
 -10   2  10       17.01       19.07      2.34 o
  -9   2  10       19.93       26.90      2.11 o
  -8   2  10        0.03        0.37      1.29 o
  -7   2  10       39.45       41.39      2.88 o
  -6   2  10       62.93       69.07      3.42 o
  -5   2  10      123.01      106.65      3.25 o
  -4   2  10       46.41       40.92      2.19 o
  -3   2  10      164.58      155.34      4.36 o
  -2   2  10     1105.40     1074.83     20.05 o
  -1   2  10      127.79      100.34      3.10 o
   0   2  10      819.52      755.85     15.36 o
   1   2  10     1577.03     1498.41     27.45 o
   2   2  10      177.54      161.42      4.53 o
   3   2  10      351.98      306.40      7.32 o
   4   2  10      536.65      511.54     12.37 o
   5   2  10       76.41       69.35      2.75 o
   6   2  10        8.33        8.40      1.34 o
   7   2  10       44.15       43.13      2.11 o
   8   2  10        0.02        0.29      0.93 o
   9   2  10        4.24        4.35      1.79 o
  10   2  10      255.82      244.74      6.27 o
  11   2  10       70.40       56.30      3.77 o
  12   2  10      121.30      117.49      5.47 o
  13   2  10       50.94       49.16      3.86 o
  14   2  10       25.59       23.26      3.14 o
  15   2  10       16.37       13.23      2.83 o
  16   2  10        6.36        0.66      2.49 o
  17   2  10       18.25       14.76      4.61 o
 -17   3  10        0.53        0.83      2.51 o
 -16   3  10        4.95        2.86      2.48 o
 -15   3  10       10.63       14.02      3.28 o
 -14   3  10        0.38        1.82      2.16 o
 -13   3  10       15.68       11.58      2.68 o
 -12   3  10        5.40        5.29      2.22 o
 -11   3  10        0.41       -1.83      1.90 o
 -10   3  10       45.25       43.79      3.03 o
  -9   3  10      127.89      120.01      5.38 o
  -8   3  10       20.07       23.54      2.26 o
  -7   3  10       99.95       97.12      3.93 o
  -6   3  10      639.97      586.93     14.36 o
  -5   3  10      960.26      946.64     21.96 o
  -4   3  10      393.03      319.77      7.73 o
  -3   3  10      133.65      118.78      4.84 o
  -2   3  10       64.44       69.69      2.62 o
  -1   3  10      316.86      280.04      6.77 o
   0   3  10       32.68       30.11      1.90 o
   1   3  10      215.30      204.74      5.35 o
   2   3  10        7.55        9.38      1.23 o
   3   3  10     2690.73     2640.01     47.45 o
   4   3  10      986.29      936.52     19.53 o
   5   3  10       72.13       76.33      6.66 o
   6   3  10      262.89      235.09      6.42 o
   7   3  10      435.39      445.46     10.55 o
   8   3  10       68.36       62.97      3.87 o
   9   3  10       49.35       47.78      2.76 o
  10   3  10       22.59       26.75      2.24 o
  11   3  10        1.08        0.57      1.40 o
  12   3  10        3.01        2.42      2.03 o
  13   3  10        4.29        0.87      2.18 o
  14   3  10        0.72       -2.64      2.64 o
  15   3  10        1.03       -1.02      2.39 o
  16   3  10        2.07       -2.23      2.39 o
  17   3  10        7.23        4.60      2.88 o
 -17   4  10        5.40        4.57      3.10 o
 -16   4  10       11.25        6.68      2.71 o
 -15   4  10       13.48       15.99      4.64 o
 -14   4  10        4.04        8.85      2.50 o
 -13   4  10       19.36       21.06      2.52 o
 -12   4  10       24.54       27.25      2.65 o
 -11   4  10        2.03        2.57      1.66 o
 -10   4  10        2.42        2.25      1.62 o
  -9   4  10        4.50        7.70      1.78 o
  -8   4  10      126.91      124.41      4.59 o
  -7   4  10        3.75        4.91      1.56 o
  -6   4  10       49.65       42.59      2.75 o
  -5   4  10       21.45       22.23      2.38 o
  -4   4  10       54.72       53.05      2.57 o
  -3   4  10      484.32      458.65     10.37 o
  -2   4  10      409.02      374.44      8.73 o
  -1   4  10      105.89      101.48      4.64 o
   0   4  10     1216.59     1221.63     28.19 o
   1   4  10      897.88      818.60     19.56 o
   2   4  10      404.88      393.74      9.14 o
   3   4  10       67.98       63.41      3.34 o
   4   4  10      308.09      306.57      8.61 o
   5   4  10        6.29        8.32      1.76 o
   6   4  10      236.97      223.76      6.28 o
   7   4  10       41.40       42.28      2.76 o
   8   4  10       38.95       35.05      2.59 o
   9   4  10      173.86      161.12      5.18 o
  10   4  10       75.37       70.76      3.35 o
  11   4  10        6.76        4.92      1.62 o
  12   4  10       67.73       67.98      3.73 o
  13   4  10        6.81        3.84      2.29 o
  14   4  10       20.32       20.32      3.04 o
  15   4  10        2.87       -0.66      2.44 o
  16   4  10        3.17        0.32      3.03 o
 -16   5  10        9.87       10.46      6.22 o
 -15   5  10        0.24       -2.77      4.57 o
 -14   5  10       14.69        8.69      2.97 o
 -13   5  10       12.99       15.50      2.96 o
 -12   5  10       10.06        8.13      2.60 o
 -11   5  10       12.08        5.10      2.55 o
 -10   5  10       18.49       15.65      4.19 o
  -9   5  10       35.54       37.23      3.57 o
  -8   5  10       80.28       68.31      4.46 o
  -7   5  10      333.91      304.43     11.80 o
  -6   5  10       80.46       89.29      4.82 o
  -5   5  10      236.16      201.81      7.53 o
  -4   5  10       43.48       44.26      3.00 o
  -3   5  10      118.22      126.59      4.82 o
  -2   5  10      574.92      518.25     13.29 o
  -1   5  10       37.14       33.67      3.25 o
   0   5  10      190.28      176.88      5.86 o
   1   5  10       11.36       14.03      1.99 o
   2   5  10      196.05      196.35      7.55 o
   3   5  10      436.66      427.60     15.50 o
   4   5  10        1.48        1.22      2.08 o
   5   5  10      584.17      587.53     13.42 o
   6   5  10      175.20      165.78      6.40 o
   7   5  10      208.13      222.39      6.91 o
   8   5  10       28.75       31.75      2.55 o
   9   5  10        4.01        3.75      1.57 o
  10   5  10       36.92       41.23      2.96 o
  11   5  10       18.15       17.65      2.25 o
  12   5  10        1.25       -1.51      1.61 o
  13   5  10        3.19        3.82      1.96 o
  14   5  10        3.90       -1.13      2.69 o
  15   5  10       10.10        5.33      2.66 o
 -15   6  10       11.37        8.36      6.01 o
 -14   6  10        7.91        7.32      6.20 o
 -13   6  10       10.48       11.67      3.02 o
 -12   6  10        4.12        5.41      2.52 o
 -11   6  10       27.89       29.41      7.28 o
 -10   6  10       90.52       85.02      5.36 o
  -9   6  10        3.04        1.13      2.11 o
  -8   6  10       17.54       17.65      2.86 o
  -7   6  10        4.15       -0.94      1.81 o
  -6   6  10        3.81        2.97      2.02 o
  -5   6  10       37.42       28.88      3.15 o
  -4   6  10      122.45      121.31      5.60 o
  -3   6  10       50.88       56.82      3.52 o
  -2   6  10      149.33      139.51      8.39 o
  -1   6  10      120.37      121.68      6.04 o
   0   6  10      240.89      243.39      7.68 o
   1   6  10       19.14       15.88      2.51 o
   2   6  10      176.24      176.76      7.19 o
   3   6  10       51.02       45.37      5.67 o
   4   6  10       72.73       86.26      4.54 o
   5   6  10       75.83       82.85      4.50 o
   6   6  10        3.90        5.11      1.96 o
   7   6  10       31.34       35.18      2.69 o
   8   6  10       63.36       62.83      3.40 o
   9   6  10        7.40        5.54      1.76 o
  10   6  10       38.95       42.09      3.32 o
  11   6  10       17.90       11.92      3.01 o
  12   6  10       20.76       17.73      2.89 o
  13   6  10       30.27       30.85      3.05 o
  14   6  10       48.77       48.98      3.70 o
 -13   7  10        3.51        2.47      5.04 o
 -12   7  10        4.40        0.73      2.53 o
 -11   7  10        3.29       -1.06      4.26 o
 -10   7  10       53.21       47.75      4.37 o
  -9   7  10       86.41       85.80      5.46 o
  -8   7  10       62.79       59.55      4.62 o
  -7   7  10       62.77       54.03      4.37 o
  -6   7  10       22.09       17.19      2.85 o
  -5   7  10       45.20       52.56      4.18 o
  -4   7  10       45.99       41.19      3.71 o
  -3   7  10       14.85        9.84      2.00 o
  -2   7  10       46.42       36.48      2.96 o
  -1   7  10       13.03        8.56      4.03 o
   0   7  10        6.94        5.92      2.15 o
   1   7  10      122.15      108.43      5.55 o
   2   7  10       16.84       16.39      3.40 o
   3   7  10       24.22       25.60      2.76 o
   4   7  10       30.03       29.81      3.07 o
   5   7  10       31.56       31.02      3.12 o
   6   7  10       53.52       57.98      4.06 o
   7   7  10      118.53      135.05      5.90 o
   8   7  10       23.64       25.65      3.11 o
   9   7  10       76.43       80.71      4.06 o
  10   7  10       25.95       26.16      2.70 o
  11   7  10        1.67       -1.84      1.87 o
  12   7  10       22.46       25.01      3.29 o
  13   7  10        0.03       -1.34      1.97 o
 -12   8  10       27.64       26.02      9.62 o
 -11   8  10        1.39        2.84      3.15 o
 -10   8  10        4.91        5.24      2.76 o
  -9   8  10       11.41       10.99      2.97 o
  -8   8  10        4.39        4.15      2.45 o
  -7   8  10       12.68        4.96      2.47 o
  -6   8  10       28.65       29.78      3.57 o
  -5   8  10       26.24       24.05      3.25 o
  -4   8  10        8.82        6.98      2.31 o
  -3   8  10       17.84       20.22      2.54 o
  -2   8  10      134.38      148.18      7.66 o
  -1   8  10        0.22       -0.86      1.86 o
   0   8  10       49.79       50.48      3.79 o
   1   8  10       74.37       76.78      4.60 o
   2   8  10        2.20        2.00      1.85 o
   3   8  10       63.27       73.44      4.60 o
   4   8  10       49.08       48.01      3.71 o
   5   8  10        6.31        4.98      2.14 o
   6   8  10       12.56       16.49      3.39 o
   7   8  10        1.64        0.75      2.40 o
   8   8  10        1.72        2.18      2.56 o
   9   8  10        6.81        8.29      3.22 o
  10   8  10       33.46       27.24      3.82 o
  11   8  10       11.81       10.97      2.79 o
 -10   9  10        2.66       -2.82      2.82 o
  -9   9  10        6.21        2.55      3.59 o
  -8   9  10        9.79       11.91      3.76 o
  -7   9  10        1.78        1.81      2.41 o
  -6   9  10       34.88       32.74      3.91 o
  -5   9  10       60.06       58.74      4.85 o
  -4   9  10        0.13       -1.36      2.36 o
  -3   9  10        7.49        4.10      2.33 o
  -2   9  10       30.11       31.82      3.27 o
  -1   9  10        6.62        4.26      2.10 o
   0   9  10        3.47        3.60      2.08 o
   1   9  10        0.23        0.05      1.85 o
   2   9  10       21.30       22.24      3.77 o
   3   9  10       27.57       30.95      4.32 o
   4   9  10       20.83       25.31      4.32 o
   5   9  10       52.47       64.07      8.77 o
   6   9  10        1.70       -0.74      2.53 o
   7   9  10        9.27        7.70      3.15 o
   8   9  10       39.64       42.38      6.71 o
   9   9  10        9.56        8.99      4.10 o
  -6  10  10        1.30       -2.10      2.10 o
  -5  10  10        1.18       -0.76      2.53 o
  -4  10  10       33.86       39.08      4.40 o
  -3  10  10        3.26        1.54      2.54 o
  -2  10  10        3.21        2.41      2.61 o
  -1  10  10       81.29       98.37      7.24 o
   0  10  10       20.50       20.15      3.92 o
   1  10  10        9.04        3.11      2.95 o
   2  10  10      107.05      125.74      9.48 o
   3  10  10       11.32        9.10      3.48 o
   4  10  10       11.49        7.37      5.09 o
   5  10  10        5.27       11.13      3.62 o
   6  10  10        0.56       -0.04      5.04 o
 -17   1  11        6.72        7.53      3.86 o
 -16   1  11        3.06        0.49      2.16 o
 -15   1  11        1.80        0.85      1.99 o
 -14   1  11       24.66       26.97      2.79 o
 -13   1  11        1.08        1.47      1.92 o
 -12   1  11       15.24       13.50      2.15 o
 -11   1  11       15.67       12.62      2.02 o
 -10   1  11        0.15        0.83      1.52 o
  -9   1  11        0.06       -1.50      1.50 o
  -8   1  11        5.23        1.99      1.55 o
  -7   1  11      104.57       88.26      3.87 o
  -6   1  11        1.44        2.54      1.53 o
  -5   1  11       70.10       65.00      5.13 o
  -4   1  11       47.99       36.41      1.94 o
  -3   1  11       39.78       41.27      3.58 o
  -2   1  11       13.59       10.73      1.31 o
  -1   1  11       76.76       67.01      2.78 o
   0   1  11      256.40      246.31      5.92 o
   1   1  11        5.85        4.80      1.11 o
   2   1  11       51.07       50.31      2.19 o
   3   1  11      171.97      153.96      3.96 o
   4   1  11        2.98        3.37      1.25 o
   5   1  11        1.65        2.00      0.94 o
   6   1  11        2.89        1.53      1.08 o
   7   1  11       92.03       77.88      2.76 o
   8   1  11        8.10        6.13      1.26 o
   9   1  11        7.00        2.05      1.63 o
  10   1  11        0.05       -0.49      1.26 o
  11   1  11        6.03        3.72      3.08 o
  12   1  11       27.63       27.44      2.82 o
  13   1  11        5.02        4.05      2.07 o
  14   1  11        2.63        0.10      2.33 o
  15   1  11       16.89       17.52      6.40 o
  16   1  11        5.58        3.95      4.21 o
  17   1  11       12.75       11.99      5.21 o
 -17   2  11        4.25        5.10      3.22 o
 -16   2  11        4.86        8.90      2.57 o
 -15   2  11        1.62        1.37      2.08 o
 -14   2  11        2.22        4.10      2.11 o
 -13   2  11        0.61        0.18      2.97 o
 -12   2  11        0.87        0.82      1.75 o
 -11   2  11       24.59       23.80      2.66 o
 -10   2  11        1.38        0.13      2.17 o
  -9   2  11       29.18       24.54      2.51 o
  -8   2  11       24.82       20.28      1.77 o
  -7   2  11        8.98       10.11      1.46 o
  -6   2  11       85.74       83.40      3.35 o
  -5   2  11       13.54       13.48      1.63 o
  -4   2  11      165.81      155.91      4.22 o
  -3   2  11        1.56        2.82      1.17 o
  -2   2  11      289.41      296.70      6.61 o
  -1   2  11      156.31      160.37      4.25 o
   0   2  11       17.29       19.78      2.02 o
   1   2  11       10.45       21.40      3.90 o
   2   2  11       20.91       26.70      3.40 o
   3   2  11       34.98       41.55      2.13 o
   4   2  11      115.17      118.51      3.35 o
   5   2  11       51.95       51.42      2.44 o
   6   2  11       58.00       64.95      3.20 o
   7   2  11        0.47        0.29      1.33 o
   8   2  11        6.07        4.41      1.17 o
   9   2  11       18.06       15.10      1.94 o
  10   2  11       10.19        8.53      2.23 o
  11   2  11        1.02       -1.98      3.43 o
  12   2  11        1.00        0.26      2.46 o
  13   2  11       11.32        8.24      2.50 o
  14   2  11        0.03       -2.06      2.06 o
  15   2  11        2.88       -0.77      2.49 o
  16   2  11        4.41        2.61      2.67 o
 -17   3  11        0.86        0.28      2.54 o
 -16   3  11        4.42        3.33      4.49 o
 -15   3  11        3.60        4.14      2.51 o
 -14   3  11        3.31        8.03      2.62 o
 -13   3  11        3.04        0.21      3.47 o
 -12   3  11        0.47        2.25      2.18 o
 -11   3  11        0.08        0.78      1.97 o
 -10   3  11        0.21       -1.48      1.48 o
  -9   3  11       11.25       11.02      2.01 o
  -8   3  11        1.51        1.76      1.56 o
  -7   3  11       10.64        6.80      1.96 o
  -6   3  11       63.54       66.35      3.38 o
  -5   3  11        6.16       12.36      2.22 o
  -4   3  11       26.74       15.08      1.69 o
  -3   3  11       32.12       31.49      1.94 o
  -2   3  11       14.19       18.61      1.59 o
  -1   3  11      301.81      311.97      6.87 o
   0   3  11      179.23      172.36      4.43 o
   1   3  11        2.17        3.65      1.14 o
   2   3  11      941.71      907.90     17.30 o
   3   3  11      238.20      236.03      6.13 o
   4   3  11       29.05       32.06      2.84 o
   5   3  11      109.59      112.92      4.51 o
   6   3  11        8.03        9.49      2.25 o
   7   3  11        8.65        5.45      1.56 o
   8   3  11        0.00       -0.95      1.47 o
   9   3  11       11.16        9.84      1.81 o
  10   3  11       11.75        7.68      1.71 o
  11   3  11        0.30       -2.25      2.25 o
  12   3  11       21.61       24.31      3.06 o
  13   3  11        4.06        3.65      2.44 o
  14   3  11        1.45       -2.37      2.37 o
  15   3  11        7.16        2.38      2.66 o
  16   3  11        0.57       -2.65      2.65 o
 -16   4  11        5.81        6.33      2.49 o
 -15   4  11        4.64        7.36      2.61 o
 -14   4  11        0.54       -0.55      2.03 o
 -13   4  11        0.73        0.96      2.49 o
 -12   4  11        8.59        7.26      1.97 o
 -11   4  11        1.84       -0.09      1.65 o
 -10   4  11       20.70       16.19      2.23 o
  -9   4  11       33.11       35.74      2.83 o
  -8   4  11       27.10       23.11      2.35 o
  -7   4  11      234.44      229.42      6.97 o
  -6   4  11       14.39       11.59      1.84 o
  -5   4  11       62.30       68.83      3.40 o
  -4   4  11       17.61       19.50      2.13 o
  -3   4  11       55.70       54.04      2.67 o
  -2   4  11       40.00       35.53      2.19 o
  -1   4  11        6.50        4.65      1.68 o
   0   4  11       33.65       28.93      2.55 o
   1   4  11      206.83      203.04      5.59 o
   2   4  11      167.59      170.21      5.66 o
   3   4  11      106.48      103.40      5.77 o
   4   4  11        0.01        0.87      1.44 o
   5   4  11       66.35       64.27      4.53 o
   6   4  11        0.45       -1.34      1.34 o
   7   4  11       32.18       31.04      2.53 o
   8   4  11        1.68        0.63      1.48 o
   9   4  11       14.92       13.87      1.95 o
  10   4  11        1.07        3.79      1.55 o
  11   4  11        0.00       -1.41      1.41 o
  12   4  11        8.64        7.72      2.40 o
  13   4  11       11.96       10.60      2.76 o
  14   4  11        0.40       -0.87      2.79 o
  15   4  11       12.40        7.40      2.86 o
 -15   5  11        4.20        3.00      3.50 o
 -14   5  11        2.88        0.15      3.37 o
 -13   5  11        2.51       -0.26      4.63 o
 -12   5  11        1.49       -0.46      2.44 o
 -11   5  11        0.17       -0.36      2.24 o
 -10   5  11       12.96        9.84      2.60 o
  -9   5  11        1.21       -0.64      2.04 o
  -8   5  11       41.60       37.38      3.65 o
  -7   5  11       20.86       21.95      2.95 o
  -6   5  11       34.15       31.41      3.51 o
  -5   5  11       22.26       12.84      2.99 o
  -4   5  11       48.56       55.05      4.29 o
  -3   5  11       40.94       34.43      2.81 o
  -2   5  11       12.77       12.72      1.99 o
  -1   5  11      139.22      137.63      5.13 o
   0   5  11       14.04       14.63      2.15 o
   1   5  11       24.92       23.86      2.95 o
   2   5  11        4.98        7.67      2.26 o
   3   5  11       11.08       15.16      3.97 o
   4   5  11        5.37        6.97      1.69 o
   5   5  11       18.29       19.37      2.11 o
   6   5  11       15.90       13.53      1.97 o
   7   5  11        8.82       12.35      1.93 o
   8   5  11       21.70       21.80      2.30 o
   9   5  11        4.86        1.72      2.10 o
  10   5  11        2.25       -0.02      1.55 o
  11   5  11        1.32        0.76      1.66 o
  12   5  11        0.15       -0.58      1.84 o
  13   5  11        3.77        3.48      2.45 o
  14   5  11        2.18       -2.60      2.60 o
 -14   6  11        0.10       -2.37      2.37 o
 -13   6  11       10.79        6.36      3.14 o
 -12   6  11        4.64        8.80      2.95 o
 -11   6  11        1.52       -1.40      2.27 o
 -10   6  11       60.53       63.24      4.88 o
  -9   6  11       18.01       13.24      2.83 o
  -8   6  11        0.27        0.51      2.15 o
  -7   6  11        5.21        6.20      2.31 o
  -6   6  11       19.92       17.39      2.82 o
  -5   6  11        5.30        0.39      1.91 o
  -4   6  11        6.77        6.99      2.24 o
  -3   6  11        6.39        3.59      1.77 o
  -2   6  11       51.41       48.11      3.35 o
  -1   6  11        1.27        1.71      1.59 o
   0   6  11        0.81       -0.59      1.70 o
   1   6  11        8.47       15.38      2.63 o
   2   6  11        0.80       -1.21      1.81 o
   3   6  11        4.15        5.48      2.22 o
   4   6  11       25.42       23.44      2.79 o
   5   6  11        0.20       -0.63      1.76 o
   6   6  11        1.28        0.64      1.85 o
   7   6  11        1.11        0.13      1.44 o
   8   6  11        1.62        1.65      1.63 o
   9   6  11        2.23       -2.07      2.07 o
  10   6  11        1.89        3.01      1.79 o
  11   6  11        0.49       -0.78      1.64 o
  12   6  11        7.90        6.28      2.14 o
  13   6  11        1.08       -0.30      1.93 o
 -13   7  11       15.53       11.14      4.18 o
 -12   7  11        4.60        5.66      2.84 o
 -11   7  11        3.19       -0.97      2.56 o
 -10   7  11        2.08        2.38      2.70 o
  -9   7  11       11.64        9.18      2.89 o
  -8   7  11        1.89        0.79      2.21 o
  -7   7  11        1.69       -0.87      2.17 o
  -6   7  11        1.36       -1.84      1.93 o
  -5   7  11       21.84       14.17      2.79 o
  -4   7  11        1.54        4.30      2.16 o
  -3   7  11        2.32        1.26      2.01 o
  -2   7  11       32.47       35.33      3.08 o
  -1   7  11        1.56        2.54      1.98 o
   0   7  11        0.05       -1.13      1.84 o
   1   7  11       21.05       17.77      2.89 o
   2   7  11        0.42       -1.64      1.64 o
   3   7  11        4.13        3.49      1.99 o
   4   7  11        1.17        0.22      1.85 o
   5   7  11       19.72       30.97      3.21 o
   6   7  11        0.89        1.52      2.03 o
   7   7  11       82.22       90.04      5.25 o
   8   7  11        6.48        5.74      1.97 o
   9   7  11       19.54       27.64      2.78 o
  10   7  11       12.90       12.51      2.30 o
  11   7  11       11.32       12.43      2.55 o
  12   7  11        0.00       -0.94      2.00 o
 -11   8  11        9.64        6.70      3.02 o
 -10   8  11        3.83        1.60      2.70 o
  -9   8  11        3.40       -0.99      2.45 o
  -8   8  11       10.29        8.39      2.88 o
  -7   8  11       12.40        9.26      2.91 o
  -6   8  11        3.62        3.99      2.48 o
  -5   8  11       10.73       11.31      2.84 o
  -4   8  11        5.75        4.48      2.45 o
  -3   8  11        0.09        2.64      2.55 o
  -2   8  11        0.03       -0.55      2.07 o
  -1   8  11       12.24       13.67      2.82 o
   0   8  11        0.00        1.24      1.89 o
   1   8  11        1.31        0.32      1.90 o
   2   8  11       18.02       11.22      2.43 o
   3   8  11        0.05       -1.79      1.79 o
   4   8  11       31.08       28.19      3.28 o
   5   8  11       10.35       13.88      2.77 o
   6   8  11        1.95       -0.74      2.00 o
   7   8  11        0.19       -1.96      1.96 o
   8   8  11       11.01       10.59      3.98 o
   9   8  11        1.81       -1.65      2.57 o
  10   8  11        0.14       -0.12      1.81 o
  -8   9  11        0.00       -0.85      2.54 o
  -7   9  11        0.04       -1.35      2.40 o
  -6   9  11        3.75       -0.55      2.48 o
  -5   9  11        0.33       -2.31      2.31 o
  -4   9  11       20.56       22.60      7.61 o
  -3   9  11        2.97        1.48      5.54 o
  -2   9  11        0.65        1.03      2.48 o
  -1   9  11       51.31       50.54      4.16 o
   0   9  11        0.01        0.18      2.07 o
   1   9  11        0.42       -0.50      2.08 o
   2   9  11       32.02       27.35      3.61 o
   3   9  11        1.79        2.20      2.21 o
   4   9  11        1.74        1.51      2.28 o
   5   9  11        2.91       -0.67      2.55 o
   6   9  11        0.02       -0.43      2.56 o
   7   9  11        0.48       -2.65      2.65 o
   8   9  11        3.00        5.97      3.05 o
  -4  10  11        9.71       16.22      3.44 o
  -3  10  11        4.90        3.32      2.95 o
  -2  10  11        1.10        0.96      2.65 o
  -1  10  11        3.95        1.29      2.82 o
   0  10  11        0.04       -0.31      2.34 o
   1  10  11       11.61       12.70      3.74 o
   2  10  11       21.42       26.91      4.43 o
   3  10  11        0.27       -1.13      2.81 o
 -17   0  12        0.47        2.18      6.51 o
 -16   0  12        2.46        2.16      5.95 o
 -15   0  12        0.44        1.38      3.18 o
 -14   0  12       33.71       39.12      5.03 o
 -13   0  12       22.54       15.74      5.57 o
 -12   0  12        1.65       -0.61      2.58 o
 -11   0  12       13.71        7.13      5.42 o
 -10   0  12        0.03        2.03      2.53 o
  -9   0  12       20.42       20.77      3.44 o
  -8   0  12        0.26        1.76      2.22 o
  -7   0  12      379.61      360.06     13.98 o
  -6   0  12       65.93       60.58      4.95 o
  -5   0  12        0.23        0.73      2.07 o
  -4   0  12     1298.68     1227.42     32.90 o
  -3   0  12        0.11       -0.79      1.79 o
  -2   0  12      153.87      174.04     10.09 o
  -1   0  12      170.61      178.50      6.90 o
   0   0  12       61.72       56.98      3.78 o
   1   0  12       19.79       15.69      2.51 o
   2   0  12      264.58      223.11      6.74 o
   3   0  12      240.49      246.04      7.24 o
   4   0  12       55.01       71.38      3.46 o
   5   0  12      644.84      595.02     14.82 o
   6   0  12      107.36      108.60      4.47 o
   7   0  12       93.28       65.63      4.13 o
   8   0  12      121.44       99.13      5.22 o
   9   0  12       50.08       51.48      3.94 o
  10   0  12        0.01       -1.07      1.97 o
  11   0  12        1.28        2.77      2.28 o
  12   0  12        2.30        1.21      4.00 o
  13   0  12        3.63       -6.51      7.31 o
  14   0  12        8.58        6.38      5.17 o
  15   0  12       39.66       57.59     11.39 o
  16   0  12        5.30       10.45      8.13 o
 -16   1  12        0.74       -1.05      2.27 o
 -15   1  12        0.00        3.41      2.33 o
 -14   1  12        7.76        6.19      2.35 o
 -13   1  12       14.42       13.92      2.54 o
 -12   1  12       23.71       28.68      3.51 o
 -11   1  12       21.69       28.57      2.87 o
 -10   1  12        7.63        5.89      1.92 o
  -9   1  12       79.59       82.63      4.23 o
  -8   1  12       61.23       59.05      3.56 o
  -7   1  12       77.81       85.39      4.13 o
  -6   1  12        0.18        1.20      1.48 o
  -5   1  12        3.19        7.72      1.67 o
  -4   1  12      174.80      175.85      4.85 o
  -3   1  12      315.07      304.19      6.55 o
  -2   1  12       64.88       67.13      3.80 o
  -1   1  12      557.13      527.17     10.04 o
   0   1  12      268.46      263.46      5.82 o
   1   1  12      423.57      466.99      9.12 o
   2   1  12      242.10      240.65      5.79 o
   3   1  12      180.50      168.67      4.34 o
   4   1  12       43.26       33.91      2.00 o
   5   1  12        4.53        2.74      1.50 o
   6   1  12        1.35       -1.05      1.32 o
   7   1  12       40.72       33.70      2.26 o
   8   1  12       55.99       61.00      3.15 o
   9   1  12       13.89       14.72      2.04 o
  10   1  12        0.05       -1.30      1.81 o
  11   1  12       62.24       69.57      4.31 o
  12   1  12        0.42       -1.93      2.82 o
  13   1  12        4.78        1.70      4.28 o
  14   1  12        4.46        2.94      3.37 o
  15   1  12        2.42       -3.85      3.85 o
  16   1  12        2.70       -0.67      4.40 o
 -16   2  12        5.72        6.46      4.31 o
 -15   2  12        0.62       -2.99      3.59 o
 -14   2  12        1.18        0.63      2.57 o
 -13   2  12        2.36        1.98      2.92 o
 -12   2  12        9.20        8.79      3.58 o
 -11   2  12        0.01       -1.59      1.59 o
 -10   2  12       29.42       31.87      2.59 o
  -9   2  12      126.62      126.87      5.09 o
  -8   2  12        2.78        4.54      1.79 o
  -7   2  12       28.89       22.03      2.01 o
  -6   2  12      447.54      431.43      9.93 o
  -5   2  12       52.97       52.86      2.88 o
  -4   2  12       39.48       33.69      2.06 o
  -3   2  12      195.59      215.28      5.31 o
  -2   2  12      151.79      160.27      5.09 o
  -1   2  12      151.61      164.44      4.43 o
   0   2  12      162.12      171.83      5.43 o
   1   2  12        8.08        8.91      1.53 o
   2   2  12      137.84      133.30      4.47 o
   3   2  12        0.16        0.00      1.01 o
   4   2  12       86.50       77.14      3.00 o
   5   2  12       25.63       31.63      2.87 o
   6   2  12      119.69      121.36      4.64 o
   7   2  12      115.34      110.83      4.13 o
   8   2  12      114.91      125.91      4.30 o
   9   2  12       14.36       19.20      2.78 o
  10   2  12        2.57       -0.03      2.00 o
  11   2  12       18.81       23.53      3.11 o
  12   2  12        0.00       -2.01      2.01 o
  13   2  12        6.95        5.02      2.56 o
  14   2  12        2.05        1.66      2.65 o
  15   2  12       24.29       25.42      3.55 o
  16   2  12        2.36       -3.90      5.37 o
 -16   3  12        0.21        0.19      3.95 o
 -15   3  12        0.03        3.70      2.54 o
 -14   3  12       15.97       19.79      5.01 o
 -13   3  12        6.73        9.90      3.50 o
 -12   3  12       30.15       24.78      3.32 o
 -11   3  12       16.03       19.46      3.97 o
 -10   3  12        4.62        3.81      2.45 o
  -9   3  12      224.39      232.12      7.19 o
  -8   3  12       21.64       26.65      2.71 o
  -7   3  12      159.96      156.52      9.04 o
  -6   3  12        0.30        0.77      1.47 o
  -5   3  12        0.12        0.49      1.44 o
  -4   3  12      114.39      124.60      4.06 o
  -3   3  12       49.41       42.18      2.23 o
  -2   3  12        5.15        7.72      1.64 o
  -1   3  12      316.38      327.30      7.24 o
   0   3  12      239.64      244.37      5.81 o
   1   3  12        0.16        2.32      1.12 o
   2   3  12       15.86       11.24      1.40 o
   3   3  12      272.22      293.57      7.35 o
   4   3  12      184.98      174.62      5.05 o
   5   3  12       11.38       14.05      2.72 o
   6   3  12        7.27        8.31      1.87 o
   7   3  12        0.08        1.49      1.36 o
   8   3  12        9.67       12.37      1.88 o
   9   3  12        2.54        1.74      1.51 o
  10   3  12       55.55       58.51      4.09 o
  11   3  12        0.02       -1.68      1.99 o
  12   3  12       20.86       22.37      3.78 o
  13   3  12       54.35       49.18      4.20 o
  14   3  12        0.63        0.74      2.48 o
  15   3  12        0.73       -0.93      3.57 o
 -15   4  12        2.11        3.97      2.44 o
 -14   4  12        0.47        1.55      2.52 o
 -13   4  12        3.50       -0.09      2.50 o
 -12   4  12        2.29        2.69      3.28 o
 -11   4  12       19.03       21.25      2.57 o
 -10   4  12       69.21       71.62      3.89 o
  -9   4  12        1.51       -1.50      1.50 o
  -8   4  12       18.45       25.76      2.60 o
  -7   4  12      140.46      145.32      5.28 o
  -6   4  12       11.19       10.14      1.93 o
  -5   4  12       68.63       70.36      3.63 o
  -4   4  12       75.68       81.67      3.82 o
  -3   4  12      110.32      112.44      4.02 o
  -2   4  12       29.40       33.74      2.24 o
  -1   4  12       15.69       16.78      1.76 o
   0   4  12      106.12      115.76      6.29 o
   1   4  12        0.03        0.02      1.27 o
   2   4  12        6.09        9.35      2.22 o
   3   4  12        0.11        0.10      1.50 o
   4   4  12        0.85        1.81      1.53 o
   5   4  12       41.00       46.99      3.25 o
   6   4  12      160.23      157.62      5.22 o
   7   4  12       84.12       90.13      4.12 o
   8   4  12       25.18       20.39      2.20 o
   9   4  12       57.14       54.00      3.16 o
  10   4  12       59.50       60.07      3.41 o
  11   4  12        3.04        3.64      2.33 o
  12   4  12        4.20       -0.30      2.32 o
  13   4  12        0.30       -2.18      2.18 o
  14   4  12        0.01       -2.50      2.50 o
 -14   5  12        0.25       -3.02      3.02 o
 -13   5  12        7.10       12.26      4.11 o
 -12   5  12       13.48       18.67      3.34 o
 -11   5  12        9.25        8.73      3.04 o
 -10   5  12        6.38        1.44      2.44 o
  -9   5  12        1.14       -2.10      2.10 o
  -8   5  12        0.03       -0.13      2.10 o
  -7   5  12        6.76        6.52      2.40 o
  -6   5  12        6.07        6.62      2.36 o
  -5   5  12       20.66       24.79      3.14 o
  -4   5  12      129.63      121.13      5.94 o
  -3   5  12        7.22        7.77      1.93 o
  -2   5  12       30.57       32.36      2.85 o
  -1   5  12       91.97       83.15      4.18 o
   0   5  12       36.72       39.10      3.09 o
   1   5  12       45.21       44.86      3.91 o
   2   5  12      163.87      150.92      9.30 o
   3   5  12       95.75       95.01      5.32 o
   4   5  12       21.95       17.33      2.38 o
   5   5  12       16.28       14.91      2.99 o
   6   5  12        8.76        7.71      1.76 o
   7   5  12        2.13        2.78      1.62 o
   8   5  12        8.63       12.20      2.06 o
   9   5  12       22.05       23.76      2.57 o
  10   5  12        4.69        4.54      1.85 o
  11   5  12        0.47        0.53      1.69 o
  12   5  12       21.57       16.10      2.99 o
  13   5  12        2.19        0.17      2.30 o
  14   5  12        0.57       -1.52      3.11 o
 -13   6  12        0.00       -2.33      2.33 o
 -12   6  12        1.78       -2.48      2.48 o
 -11   6  12        0.00       -2.48      2.54 o
 -10   6  12        2.34        0.45      2.57 o
  -9   6  12        2.88       -0.04      2.31 o
  -8   6  12        0.91        1.52      2.27 o
  -7   6  12       17.46       21.10      3.20 o
  -6   6  12       54.98       62.98      4.76 o
  -5   6  12       29.30       28.36      3.40 o
  -4   6  12       57.38       48.63      4.13 o
  -3   6  12       11.17       10.64      2.51 o
  -2   6  12       20.52       20.59      2.52 o
  -1   6  12       12.88       12.63      2.55 o
   0   6  12        0.14       -1.75      2.34 o
   1   6  12       12.39       12.21      2.58 o
   2   6  12        7.74        9.14      2.57 o
   3   6  12       66.84       66.99      4.85 o
   4   6  12       52.11       50.14      3.85 o
   5   6  12       89.74       95.33      5.23 o
   6   6  12       16.95       12.82      2.11 o
   7   6  12        0.67        0.90      1.63 o
   8   6  12        5.66        3.45      1.85 o
   9   6  12       13.99       21.79      2.57 o
  10   6  12       15.63       12.78      2.34 o
  11   6  12        3.08        3.22      1.95 o
  12   6  12        0.01       -1.31      1.91 o
 -12   7  12        0.34       -2.56      2.56 o
 -11   7  12        0.13       -2.41      2.49 o
 -10   7  12        3.43        5.99      2.85 o
  -9   7  12       21.66       23.77      3.64 o
  -8   7  12        5.02        0.90      2.50 o
  -7   7  12       15.07       17.58      3.19 o
  -6   7  12        2.39        0.82      2.31 o
  -5   7  12        1.17        1.02      2.20 o
  -4   7  12       10.82       14.34      3.07 o
  -3   7  12       23.38       23.70      3.69 o
  -2   7  12       59.29       61.66      4.71 o
  -1   7  12       74.54       77.89      5.34 o
   0   7  12       97.09       96.05      5.84 o
   1   7  12       77.00       82.04      5.38 o
   2   7  12       18.26       15.98      2.63 o
   3   7  12       16.57       15.72      2.64 o
   4   7  12        0.42       -0.04      2.00 o
   5   7  12        1.59        1.34      2.11 o
   6   7  12       34.66       25.41      3.26 o
   7   7  12        0.24        0.88      2.18 o
   8   7  12        5.63        6.05      1.97 o
   9   7  12        3.22        2.94      1.93 o
  10   7  12        1.26        0.42      1.88 o
  11   7  12        0.97       -0.23      1.86 o
 -10   8  12        0.32       -1.21      3.12 o
  -9   8  12        1.35       -1.31      2.67 o
  -8   8  12        1.57        2.46      2.78 o
  -7   8  12        4.70        8.58      2.94 o
  -6   8  12       20.97       20.93      3.48 o
  -5   8  12       20.92       16.94      3.61 o
  -4   8  12       19.82       16.39      3.79 o
  -3   8  12       18.49       12.04      4.52 o
  -2   8  12        9.07        5.28      3.12 o
  -1   8  12        0.92       -1.54      2.17 o
   0   8  12       10.00       12.40      2.97 o
   1   8  12       28.30       33.82      3.51 o
   2   8  12       22.58       23.89      3.17 o
   3   8  12       22.55       17.93      3.55 o
   4   8  12       32.22       25.26      3.35 o
   5   8  12        0.53       -2.13      2.13 o
   6   8  12        9.94       11.62      2.78 o
   7   8  12       20.64       22.24      3.31 o
   8   8  12        6.29        8.46      3.53 o
   9   8  12        2.70       -1.22      2.32 o
  -7   9  12        0.42        0.06      5.11 o
  -6   9  12        8.79        8.94      3.05 o
  -5   9  12        1.86       -0.04      2.99 o
  -4   9  12        1.74        2.32      3.16 o
  -3   9  12        9.15        7.18      8.88 o
  -2   9  12       16.66       15.72      3.31 o
  -1   9  12       18.88       11.84      3.32 o
   0   9  12        0.93       -0.19      2.22 o
   1   9  12       25.96       24.91      3.33 o
   2   9  12        0.60       -1.49      2.21 o
   3   9  12        0.06       -1.03      2.29 o
   4   9  12        8.64       12.61      2.87 o
   5   9  12        9.38       15.17      3.12 o
   6   9  12        4.81        1.33      3.58 o
 -16   1  13        6.64        4.84      2.52 o
 -15   1  13        0.31       -1.56      2.06 o
 -14   1  13       29.56       26.71      3.18 o
 -13   1  13        0.20        2.79      2.06 o
 -12   1  13        7.21        3.64      2.13 o
 -11   1  13        8.71        5.72      2.09 o
 -10   1  13        1.76        0.44      1.79 o
  -9   1  13       10.38       10.59      2.11 o
  -8   1  13        0.65        1.92      1.66 o
  -7   1  13       74.58       83.92      4.20 o
  -6   1  13       38.27       38.92      2.91 o
  -5   1  13        1.91        0.76      2.33 o
  -4   1  13      189.07      173.62      4.88 o
  -3   1  13       80.38       80.07      3.21 o
  -2   1  13        7.27        6.69      2.06 o
  -1   1  13        1.13        0.42      1.12 o
   0   1  13       17.41       13.08      1.51 o
   1   1  13       29.61       26.46      2.26 o
   2   1  13       27.26       27.69      1.89 o
   3   1  13        2.49        4.10      1.25 o
   4   1  13       14.63       16.19      1.64 o
   5   1  13       54.95       54.92      2.72 o
   6   1  13       37.63       36.56      2.45 o
   7   1  13       62.14       60.35      3.21 o
   8   1  13       23.10       22.62      2.40 o
   9   1  13       12.27       12.71      2.03 o
  10   1  13        2.75        2.17      1.65 o
  11   1  13        0.01       -2.03      3.74 o
  12   1  13        0.23       -2.20      2.20 o
  13   1  13        6.98        5.40      3.56 o
  14   1  13        3.87       -0.14      4.39 o
  15   1  13        2.50        1.17      5.27 o
 -15   2  13        1.83        2.99      2.13 o
 -14   2  13       11.68       14.67      2.57 o
 -13   2  13        0.16       -0.24      2.17 o
 -12   2  13        0.34       -0.20      1.93 o
 -11   2  13        0.01        0.16      1.81 o
 -10   2  13        7.89       10.08      2.19 o
  -9   2  13        1.49        1.01      1.76 o
  -8   2  13        2.57        5.70      2.00 o
  -7   2  13       70.97       80.71      6.89 o
  -6   2  13       29.50       31.88      3.98 o
  -5   2  13        3.36        5.20      1.46 o
  -4   2  13       29.36       36.59      2.38 o
  -3   2  13        9.89        6.32      1.48 o
  -2   2  13       22.63       17.70      1.69 o
  -1   2  13       27.93       22.56      2.05 o
   0   2  13       15.76       18.86      1.65 o
   1   2  13       13.95       10.07      1.42 o
   2   2  13      125.97      127.75      4.10 o
   3   2  13       16.74       16.81      1.82 o
   4   2  13       39.22       39.71      2.43 o
   5   2  13        0.04       -1.30      1.67 o
   6   2  13        6.21        6.78      1.62 o
   7   2  13       17.70       24.39      2.13 o
   8   2  13        0.14       -0.02      1.80 o
   9   2  13       12.34        7.14      2.44 o
  10   2  13       17.93       12.60      2.76 o
  11   2  13       12.19       13.64      2.91 o
  12   2  13        0.02       -2.32      2.35 o
  13   2  13        0.00       -2.38      2.38 o
  14   2  13        1.32       -2.49      2.98 o
  15   2  13        2.28       -2.76      2.76 o
 -15   3  13        1.13        1.11      2.56 o
 -14   3  13        0.67       -1.74      2.24 o
 -13   3  13        2.17        1.31      2.58 o
 -12   3  13       12.11        9.63      2.63 o
 -11   3  13        0.11        0.06      2.08 o
 -10   3  13        3.90        4.90      2.23 o
  -9   3  13        0.66        0.09      1.95 o
  -8   3  13       31.40       29.83      2.68 o
  -7   3  13       16.22       24.32      2.57 o
  -6   3  13       50.39       41.78      3.01 o
  -5   3  13       77.00       67.69      3.22 o
  -4   3  13       34.91       40.29      2.52 o
  -3   3  13       49.68       44.49      2.40 o
  -2   3  13       64.31       61.73      2.73 o
  -1   3  13        2.55        3.65      1.24 o
   0   3  13       51.80       47.55      2.42 o
   1   3  13       26.63       32.90      2.09 o
   2   3  13        0.18        1.07      1.28 o
   3   3  13        0.62       -0.17      1.17 o
   4   3  13       22.13       18.83      2.47 o
   5   3  13       15.66       14.34      2.15 o
   6   3  13        0.20        0.27      1.59 o
   7   3  13        1.27        2.41      1.61 o
   8   3  13        2.63        1.90      1.63 o
   9   3  13        7.45        6.41      1.75 o
  10   3  13        3.97        2.26      2.22 o
  11   3  13        1.51       -0.71      3.21 o
  12   3  13       15.33       13.50      4.34 o
  13   3  13       19.82       12.67      3.13 o
  14   3  13        0.03       -3.69      3.69 o
 -14   4  13        1.76        2.33      2.85 o
 -13   4  13        0.38        1.23      2.25 o
 -12   4  13        5.61        6.42      2.46 o
 -11   4  13       33.11       30.94      3.52 o
 -10   4  13        8.72        8.16      3.20 o
  -9   4  13      116.14       94.96      4.60 o
  -8   4  13       17.62       18.01      2.38 o
  -7   4  13       33.23       32.09      2.78 o
  -6   4  13       44.05       49.92      3.28 o
  -5   4  13        0.81       -1.54      2.50 o
  -4   4  13        4.22        4.23      1.61 o
  -3   4  13      155.03      143.96      5.09 o
  -2   4  13       11.02        9.25      1.59 o
  -1   4  13       73.48       65.25      3.93 o
   0   4  13        5.63        3.50      1.51 o
   1   4  13        8.07       11.77      2.03 o
   2   4  13       41.53       45.29      3.18 o
   3   4  13        1.09        0.80      1.65 o
   4   4  13       65.17       73.05      3.97 o
   5   4  13        4.22        1.28      1.71 o
   6   4  13        0.41       -1.38      1.45 o
   7   4  13        0.78       -0.61      1.51 o
   8   4  13       20.64       21.79      2.36 o
   9   4  13       16.12       17.20      2.23 o
  10   4  13        0.55       -0.99      1.59 o
  11   4  13       17.96       16.87      2.93 o
  12   4  13       11.53       14.12      3.55 o
  13   4  13        0.49       -2.32      2.32 o
 -13   5  13       34.19       37.47      5.87 o
 -12   5  13        8.11        5.29      3.75 o
 -11   5  13        7.97        8.70      3.03 o
 -10   5  13       34.43       32.91      3.97 o
  -9   5  13        0.75       -0.19      2.36 o
  -8   5  13        5.73        6.12      2.65 o
  -7   5  13        0.05       -1.34      2.10 o
  -6   5  13        2.72        0.63      2.24 o
  -5   5  13       32.60       28.32      3.34 o
  -4   5  13        4.30        3.30      2.27 o
  -3   5  13        8.78       10.80      2.59 o
  -2   5  13        0.78        1.94      1.72 o
  -1   5  13        0.53       -0.31      1.64 o
   0   5  13        3.17        3.87      2.32 o
   1   5  13        6.53        0.54      2.09 o
   2   5  13        0.81       -0.90      2.89 o
   3   5  13        1.46        1.20      2.24 o
   4   5  13        6.66        5.90      1.91 o
   5   5  13       28.30       26.57      2.56 o
   6   5  13        1.65        0.02      1.50 o
   7   5  13       10.68       11.37      2.13 o
   8   5  13        1.62        1.12      1.77 o
   9   5  13        0.01        0.21      1.67 o
  10   5  13        1.07       -0.91      1.86 o
  11   5  13        0.04        1.59      1.81 o
  12   5  13        1.05       -0.54      3.42 o
  13   5  13        6.65        4.19      5.19 o
 -12   6  13        0.00       -2.75      4.77 o
 -11   6  13        0.00        2.91      2.89 o
 -10   6  13        4.66        8.42      3.12 o
  -9   6  13        0.00       -0.86      2.41 o
  -8   6  13        0.23       -0.19      2.40 o
  -7   6  13       17.33       20.22      3.31 o
  -6   6  13        4.53        6.12      2.64 o
  -5   6  13       23.32       22.23      3.28 o
  -4   6  13        0.02        0.01      2.16 o
  -3   6  13        2.47        1.17      2.18 o
  -2   6  13       37.09       38.34      4.63 o
  -1   6  13        9.87        6.29      3.82 o
   0   6  13        1.55        3.25      2.32 o
   1   6  13        5.79        8.92      3.07 o
   2   6  13        6.10       11.03      2.72 o
   3   6  13        4.52        0.66      2.25 o
   4   6  13        2.59        1.43      2.07 o
   5   6  13        4.94        4.39      2.30 o
   6   6  13       45.67       53.20      3.50 o
   7   6  13        0.07       -1.52      1.62 o
   8   6  13        0.00       -0.07      1.80 o
   9   6  13       14.48       14.44      2.41 o
  10   6  13        0.11       -1.64      1.72 o
  11   6  13        1.06       -0.87      1.83 o
 -10   7  13        2.41        4.02      2.90 o
  -9   7  13        5.77        5.15      3.01 o
  -8   7  13        0.00       -2.57      2.57 o
  -7   7  13        3.09        1.08      2.62 o
  -6   7  13        0.70       -1.02      2.41 o
  -5   7  13        2.63       -1.32      2.30 o
  -4   7  13        1.32        1.44      2.46 o
  -3   7  13        0.00       -1.38      2.64 o
  -2   7  13        1.74        0.53      2.68 o
  -1   7  13        0.03       -2.05      2.05 o
   0   7  13        2.68        0.37      2.27 o
   1   7  13        0.56        1.33      2.21 o
   2   7  13        0.07       -2.01      2.01 o
   3   7  13       60.13       74.86      4.90 o
   4   7  13        0.01       -1.99      1.99 o
   5   7  13       29.53       33.02      3.67 o
   6   7  13        7.84        6.23      2.55 o
   7   7  13        9.79        8.48      4.90 o
   8   7  13        0.31        0.91      1.79 o
   9   7  13        6.44        7.41      2.24 o
  10   7  13        0.51       -1.84      1.84 o
  -8   8  13        0.69       -1.88      3.28 o
  -7   8  13        4.25        2.27      3.02 o
  -6   8  13       14.71        7.87      3.04 o
  -5   8  13        6.78       -0.61      2.57 o
  -4   8  13        0.51       -0.47      2.93 o
  -3   8  13        7.28        1.73      3.12 o
  -2   8  13        0.13        1.20      3.34 o
  -1   8  13        1.20       -1.38      2.96 o
   0   8  13        5.01        2.65      3.32 o
   1   8  13        5.67        7.34      2.61 o
   2   8  13       12.56       11.68      2.70 o
   3   8  13        5.30        6.16      2.59 o
   4   8  13        0.43       -2.16      2.16 o
   5   8  13        0.01       -1.16      2.44 o
   6   8  13        6.74        9.11      2.83 o
   7   8  13        0.00       -2.25      2.25 o
  -4   9  13        0.37       -3.19      3.19 o
  -3   9  13       15.59       22.29      6.84 o
  -2   9  13        4.73        6.78      3.05 o
  -1   9  13        0.02       -2.57      2.57 o
   0   9  13       14.82       23.35      3.40 o
   1   9  13        0.11       -2.90      3.03 o
   2   9  13        1.37        0.10      2.59 o
   3   9  13        0.56       -2.20      2.20 o
 -15   0  14       14.93       21.49      7.41 o
 -14   0  14        7.16       11.86      3.66 o
 -13   0  14       41.74       34.36      4.70 o
 -12   0  14       14.07       16.94      7.33 o
 -11   0  14        4.18        6.60      3.02 o
 -10   0  14        3.93        4.74      2.70 o
  -9   0  14       27.47       25.65      3.93 o
  -8   0  14       50.57       58.52      5.34 o
  -7   0  14       48.97       52.96      5.13 o
  -6   0  14      229.91      251.28     11.02 o
  -5   0  14      146.03      130.82      7.71 o
  -4   0  14       16.41       17.17      3.19 o
  -3   0  14      356.43      361.95     11.88 o
  -2   0  14      154.28      156.76      6.73 o
  -1   0  14       91.53       86.01      4.76 o
   0   0  14       65.61       60.44      4.17 o
   1   0  14      450.21      414.99     13.24 o
   2   0  14       78.85       83.15      7.68 o
   3   0  14        5.63        5.28      2.04 o
   4   0  14       70.92       64.12      4.36 o
   5   0  14      171.46      199.32     10.45 o
   6   0  14        7.77        9.83      6.21 o
   7   0  14      124.90      135.99      7.88 o
   8   0  14       25.36       33.28      4.30 o
   9   0  14      109.55      103.13      6.80 o
  10   0  14       97.51      106.49     25.48 o
  11   0  14       48.18       54.59      5.41 o
  12   0  14       64.92       62.97     11.70 o
  13   0  14       28.99       21.25      9.09 o
  14   0  14       80.01       87.99     13.44 o
 -15   1  14        0.17        1.41      2.25 o
 -14   1  14       10.74       10.63      2.59 o
 -13   1  14        0.80       -0.61      2.00 o
 -12   1  14       17.85       16.36      2.68 o
 -11   1  14       52.76       53.41      3.85 o
 -10   1  14       69.74       76.82      5.06 o
  -9   1  14       87.96       96.35      7.23 o
  -8   1  14      244.84      257.73      8.08 o
  -7   1  14       87.30      111.88      6.93 o
  -6   1  14       77.63       87.70      4.38 o
  -4   1  14       87.74       98.86      6.16 o
  -3   1  14       15.64       10.94      1.72 o
  -2   1  14       18.47       20.04      2.59 o
  -1   1  14        6.43        3.01      1.64 o
   0   1  14      182.34      172.41      5.04 o
   1   1  14      217.96      230.45      5.49 o
   2   1  14       26.63       28.77      2.05 o
   3   1  14      168.13      184.21      4.82 o
   4   1  14      467.68      448.44      9.89 o
   5   1  14      138.08      151.05      4.71 o
   6   1  14      245.99      272.13      7.58 o
   7   1  14      208.84      207.95      7.14 o
   8   1  14       88.48       92.09      4.07 o
   9   1  14       31.29       30.82      2.69 o
  10   1  14       10.11       10.05      3.04 o
  11   1  14        0.87        0.31      3.18 o
  12   1  14        0.13       -2.55      2.55 o
  13   1  14        4.18        1.99      2.72 o
  14   1  14       28.80       33.01      5.55 o
 -14   2  14       26.71       29.62      3.35 o
 -13   2  14       22.18       24.42      3.12 o
 -12   2  14        0.37        5.49      2.21 o
 -11   2  14        3.61        3.82      2.06 o
 -10   2  14       13.52       15.10      2.47 o
  -9   2  14        0.45        0.36      1.75 o
  -8   2  14       48.12       58.92      4.16 o
  -7   2  14        6.89        8.91      2.99 o
  -6   2  14        1.48        4.58      1.80 o
  -5   2  14      452.48      466.28     12.37 o
  -4   2  14      111.73      113.66      4.62 o
  -3   2  14       72.18       67.98      2.82 o
  -2   2  14      448.60      453.38      9.11 o
  -1   2  14      378.73      363.98      7.65 o
   0   2  14      106.77      106.35      4.06 o
   1   2  14      138.38      158.43      5.05 o
   2   2  14      131.61      118.27      3.68 o
   3   2  14       95.93      102.94      3.77 o
   4   2  14       21.43       14.89      2.47 o
   5   2  14       28.04       30.99      2.36 o
   6   2  14       49.81       52.93      3.24 o
   7   2  14        4.25        3.94      2.84 o
   8   2  14       28.96       34.29      3.42 o
   9   2  14       75.08       72.85      4.51 o
  10   2  14       28.46       28.03      3.46 o
  11   2  14       79.80       71.60      5.92 o
  12   2  14       61.41       75.86      4.94 o
  13   2  14        6.66        2.26      3.19 o
  14   2  14        4.85        1.27      3.08 o
 -14   3  14        6.05        7.54      2.87 o
 -13   3  14        1.72        4.92      2.60 o
 -12   3  14        0.07        1.14      2.70 o
 -11   3  14       71.59       76.86      5.34 o
 -10   3  14       62.41       56.61      4.62 o
  -9   3  14       14.14       17.10      3.33 o
  -8   3  14      143.73      169.74      8.68 o
  -7   3  14      227.14      222.84     10.40 o
  -6   3  14       53.17       64.92      4.62 o
  -5   3  14      369.21      403.76      9.67 o
  -4   3  14      163.89      185.85      7.08 o
  -2   3  14        1.83        5.19      1.45 o
  -1   3  14        4.27        3.18      1.33 o
   0   3  14       52.04       54.91      2.72 o
   1   3  14       87.38       99.35      3.53 o
   2   3  14      624.21      630.20     13.07 o
   3   3  14      357.10      380.16      8.66 o
   4   3  14      214.99      236.57      7.05 o
   5   3  14      184.75      190.02      6.16 o
   6   3  14      132.85      146.35      5.32 o
   7   3  14       31.43       36.58      2.80 o
   8   3  14        5.70        3.89      1.78 o
   9   3  14       53.49       59.00      4.32 o
  10   3  14        1.01        1.62      2.37 o
  11   3  14        7.77        8.83      3.88 o
  12   3  14        5.05        1.48      2.89 o
  13   3  14        6.95        6.93      3.05 o
 -13   4  14       26.48       25.27      4.69 o
 -12   4  14        5.68        3.27      3.01 o
 -11   4  14        7.18       12.47      4.21 o
 -10   4  14       37.48       41.91      4.08 o
  -9   4  14       17.39       23.24      3.20 o
  -8   4  14        6.86       11.98      2.30 o
  -7   4  14        3.36        1.95      2.42 o
  -6   4  14       54.47       60.57      4.17 o
  -5   4  14       84.91       89.29      4.30 o
  -4   4  14       79.52       74.15      3.93 o
  -3   4  14      278.36      288.96      8.41 o
  -2   4  14      230.77      239.75      7.75 o
  -1   4  14      232.38      246.84      7.96 o
   0   4  14      184.24      190.59      6.48 o
   1   4  14      158.48      164.55      5.96 o
   2   4  14      116.30      116.33      6.96 o
   3   4  14        2.96        4.20      1.80 o
   4   4  14        1.78        3.29      1.92 o
   5   4  14       28.15       31.11      3.04 o
   6   4  14       13.05       13.60      2.13 o
   7   4  14       16.69       14.68      2.39 o
   8   4  14      101.69      107.20      4.45 o
   9   4  14        8.88        6.25      1.98 o
  10   4  14       14.54       13.90      2.84 o
  11   4  14       45.59       42.08      4.03 o
  12   4  14       11.73        5.52      2.84 o
 -12   5  14       52.31       54.57     10.37 o
 -11   5  14        0.04       -3.63      4.33 o
 -10   5  14        0.76       -3.06      3.06 o
  -9   5  14       81.84       90.58      7.27 o
  -8   5  14      110.30      114.18      6.37 o
  -7   5  14       46.96       54.63      4.61 o
  -6   5  14       32.23       41.51      6.94 o
  -5   5  14       31.39       24.00      3.35 o
  -4   5  14       63.33       73.51      5.11 o
  -3   5  14       30.71       41.23      3.95 o
  -2   5  14        9.48       11.26      2.59 o
  -1   5  14        0.03        2.58      2.32 o
   0   5  14       76.63       79.42      5.41 o
   1   5  14      153.12      146.62      8.50 o
   2   5  14       78.78       92.86      5.79 o
   3   5  14       84.74       79.39      4.31 o
   4   5  14      106.32      104.30      4.84 o
   5   5  14      234.56      251.14      7.41 o
   6   5  14       30.50       23.61      2.68 o
   7   5  14       16.45       26.99      3.30 o
   8   5  14       54.99       67.78      3.84 o
   9   5  14        0.50        0.75      1.74 o
  10   5  14        6.05        3.90      1.97 o
  11   5  14        0.67        2.99      2.51 o
 -11   6  14       14.04       15.82      4.45 o
 -10   6  14        0.36       -2.26      2.75 o
  -9   6  14       10.89        9.20      3.16 o
  -8   6  14        0.96        2.93      2.76 o
  -7   6  14       11.45       11.51      3.19 o
  -6   6  14       41.75       38.91      5.84 o
  -5   6  14       59.35       63.91      5.02 o
  -4   6  14       26.66       32.77      3.86 o
  -3   6  14       33.30       36.85      3.91 o
  -2   6  14       75.36       70.46      6.27 o
  -1   6  14       97.32      108.71      7.70 o
   0   6  14       37.91       36.80      3.96 o
   1   6  14       26.56       24.91      3.60 o
   2   6  14       43.20       52.92      4.63 o
   3   6  14        6.96       -1.40      2.42 o
   4   6  14        0.18       -0.89      2.00 o
   5   6  14       16.26       14.98      2.90 o
   6   6  14        6.34        9.00      2.20 o
   7   6  14       23.42       22.95      4.31 o
   8   6  14       38.46       46.86      3.55 o
   9   6  14       10.02        9.92      2.21 o
  10   6  14       28.40       33.47      3.00 o
  -9   7  14        9.63        8.22      3.33 o
  -8   7  14       38.62       43.51      4.69 o
  -7   7  14        5.06        7.71      3.04 o
  -6   7  14        6.21        4.38      2.86 o
  -5   7  14       25.02       29.30      3.95 o
  -4   7  14        1.87        2.59      3.13 o
  -3   7  14        0.94        1.32      2.99 o
  -2   7  14        2.98        0.37      2.83 o
  -1   7  14        6.57        7.57      3.39 o
   0   7  14        9.84        5.91      4.11 o
   1   7  14        5.48        2.02      2.56 o
   2   7  14       22.61       19.34      3.51 o
   3   7  14       11.76        6.54      2.55 o
   4   7  14       25.29       26.91      3.49 o
   5   7  14       44.69       51.65      4.45 o
   6   7  14       44.36       37.41      3.96 o
   7   7  14       34.67       40.44      4.90 o
   8   7  14       29.83       38.57      3.36 o
  -6   8  14        1.28       -1.67      3.25 o
  -5   8  14       11.58       15.67      4.18 o
  -4   8  14       14.49        7.07      3.77 o
  -3   8  14       30.31       30.15      5.78 o
  -2   8  14       16.43       12.84      5.07 o
  -1   8  14        6.53        1.94      3.31 o
   0   8  14       25.91       33.54      4.69 o
   1   8  14       10.69        8.74      2.80 o
   2   8  14        1.99        3.16      2.43 o
   3   8  14       39.54       37.25      4.05 o
   4   8  14        9.87       11.59      3.02 o
   5   8  14        0.49       -0.36      2.39 o
 -13   1  15        0.16       -1.32      1.97 o
 -12   1  15        2.59        6.83      2.36 o
 -11   1  15        0.47        2.38      2.09 o
 -10   1  15        1.01        0.10      1.79 o
  -9   1  15       11.47       10.30      2.27 o
  -8   1  15        3.66        4.95      1.86 o
  -7   1  15        0.70        2.18      1.84 o
  -6   1  15        0.97        3.30      1.78 o
  -5   1  15        1.13        1.95      1.60 o
  -4   1  15        2.52        0.98      1.96 o
  -3   1  15       12.93       19.66      2.16 o
  -2   1  15        0.51        0.60      1.43 o
  -1   1  15       12.55       10.92      1.81 o
   0   1  15        1.26        2.39      1.40 o
   1   1  15       20.56       29.23      2.34 o
   2   1  15        0.63        2.20      1.89 o
   3   1  15        9.43        7.32      1.79 o
   4   1  15       19.33       16.88      2.26 o
   5   1  15       26.64       23.49      2.20 o
   6   1  15       24.80       20.62      2.70 o
   7   1  15        0.22       -1.85      1.87 o
   8   1  15        0.00       -2.20      2.47 o
   9   1  15        4.93        4.23      1.85 o
  10   1  15        1.91        3.84      3.32 o
  11   1  15        0.17       -2.37      2.37 o
  12   1  15        3.45       -1.04      2.77 o
  13   1  15        1.93       -4.42      4.42 o
 -13   2  15        1.55        1.10      3.61 o
 -12   2  15       16.09       20.61      2.90 o
 -11   2  15        0.31        2.18      2.36 o
 -10   2  15       29.11       33.49      3.29 o
  -9   2  15        9.62       13.20      2.37 o
  -8   2  15        8.33        4.68      1.92 o
  -7   2  15       20.00       18.47      2.46 o
  -6   2  15       16.49       15.80      2.38 o
  -5   2  15       21.17       25.16      3.36 o
  -4   2  15        0.53        5.18      1.64 o
  -3   2  15        4.01        7.30      1.71 o
  -2   2  15        1.44        2.16      1.63 o
  -1   2  15       37.37       39.04      2.37 o
   0   2  15        0.01        0.39      1.21 o
   1   2  15       14.68       14.23      1.76 o
   2   2  15       12.56       14.98      1.95 o
   3   2  15       75.08       72.14      3.27 o
   4   2  15        0.30        1.58      1.48 o
   5   2  15        1.17       -0.79      1.52 o
   6   2  15        3.85        4.84      1.61 o
   7   2  15        0.00       -2.23      2.23 o
   8   2  15        3.62       -0.10      3.19 o
   9   2  15        0.86       -1.08      2.36 o
  10   2  15        0.54       -1.95      2.35 o
  11   2  15        0.75       -0.27      2.57 o
  12   2  15        6.43        2.31      2.98 o
 -13   3  15        3.43        2.28      2.64 o
 -12   3  15        0.57       -1.78      2.61 o
 -11   3  15        5.70        5.91      2.63 o
 -10   3  15        6.52       12.14      2.79 o
  -9   3  15        4.22        4.81      2.44 o
  -8   3  15        1.23        1.96      1.82 o
  -7   3  15        2.31        4.82      2.36 o
  -6   3  15       11.16       12.20      2.24 o
  -5   3  15        0.26        4.43      2.02 o
  -4   3  15       44.27       40.44      2.76 o
  -3   3  15        1.64        1.95      1.52 o
  -2   3  15        0.41       -1.01      1.96 o
  -1   3  15        2.10       -0.88      1.56 o
   0   3  15        4.38        0.62      1.23 o
   1   3  15       18.65       17.56      1.99 o
   2   3  15        0.33       -0.84      1.26 o
   3   3  15       25.23       31.05      2.84 o
   4   3  15        7.70       12.67      2.33 o
   5   3  15        0.02       -0.02      2.21 o
   6   3  15       22.34       24.76      2.76 o
   7   3  15        2.99        6.20      1.90 o
   8   3  15        0.01       -2.19      2.19 o
   9   3  15       11.48       13.00      2.92 o
  10   3  15        0.72       -1.11      3.58 o
  11   3  15        0.68       -2.27      2.27 o
  12   3  15        0.00       -0.37      2.64 o
 -12   4  15       12.88       14.37      3.28 o
 -11   4  15       36.17       45.43      4.68 o
 -10   4  15        1.15        2.83      3.86 o
  -9   4  15       38.29       37.73      3.94 o
  -8   4  15        3.40        7.33      2.34 o
  -7   4  15       17.34       21.45      2.93 o
  -6   4  15        4.77        2.85      1.90 o
  -5   4  15       30.73       29.58      2.79 o
  -4   4  15       10.35       12.51      2.57 o
  -3   4  15        0.03       -2.05      2.09 o
  -2   4  15        0.13        2.08      2.75 o
  -1   4  15       29.98       35.86      3.06 o
   0   4  15       52.27       70.91      4.10 o
   1   4  15       34.14       30.37      3.22 o
   2   4  15        5.36        0.09      1.79 o
   3   4  15        0.12       -1.02      1.82 o
   4   4  15       12.85       17.26      2.94 o
   5   4  15        1.99        3.90      2.01 o
   6   4  15        5.40        7.92      1.99 o
   7   4  15       25.26       32.15      2.90 o
   8   4  15        2.30        5.42      2.01 o
   9   4  15        6.05        5.78      3.47 o
  10   4  15       12.98       22.03      3.39 o
  11   4  15        6.73        1.02      2.69 o
 -11   5  15        0.00        2.06      3.73 o
 -10   5  15       26.08       34.13      5.79 o
  -9   5  15        2.76        2.69      4.60 o
  -8   5  15        0.61       -1.23      2.68 o
  -7   5  15       16.39       18.11      3.47 o
  -6   5  15        8.92        6.76      3.35 o
  -5   5  15        0.03       -2.47      2.63 o
  -4   5  15        2.94        1.35      2.40 o
  -3   5  15        0.07       -2.07      2.24 o
  -2   5  15        6.87        7.04      3.46 o
  -1   5  15        0.54       -2.29      2.29 o
   0   5  15        0.00       -1.92      3.28 o
   1   5  15        7.68        5.10      4.06 o
   2   5  15        0.21       -0.59      2.59 o
   3   5  15        2.80        1.43      1.90 o
   4   5  15        1.73        1.83      1.99 o
   5   5  15        9.30       10.15      2.46 o
   6   5  15        2.78        4.60      1.95 o
   7   5  15        1.03       -0.61      1.80 o
   8   5  15        0.26       -0.12      1.82 o
   9   5  15        2.26        4.56      2.02 o
  10   5  15        1.25       -2.36      2.36 o
  -9   6  15        0.42       -2.66      2.66 o
  -8   6  15        3.05        2.52      2.99 o
  -7   6  15        2.87       -1.85      2.66 o
  -6   6  15        3.13        2.61      2.81 o
  -5   6  15        4.41        2.28      2.77 o
  -4   6  15       15.60       12.88      3.27 o
  -3   6  15        1.08        5.23      3.36 o
  -2   6  15        0.80        0.82      2.97 o
  -1   6  15       31.78       38.71      5.22 o
   0   6  15        8.35       12.12      3.14 o
   1   6  15        0.03        1.06      2.54 o
   2   6  15       12.58       23.03      3.66 o
   3   6  15        0.16       -1.53      3.03 o
   4   6  15        0.02       -0.27      2.35 o
   5   6  15        0.02       -0.10      1.77 o
   6   6  15        8.51       14.11      2.53 o
   7   6  15        0.48        0.14      1.88 o
   8   6  15        2.72        0.75      1.97 o
  -7   7  15        3.39        0.75      2.88 o
  -6   7  15        2.01        3.14      3.00 o
  -5   7  15        0.29       -1.42      3.20 o
  -4   7  15       15.51       18.20      4.14 o
  -3   7  15        0.20       -1.83      2.96 o
  -2   7  15        2.01        3.81      3.42 o
  -1   7  15       12.44       12.49      3.85 o
   0   7  15        1.71        1.10      3.23 o
   1   7  15       10.98       10.13      3.25 o
   2   7  15        1.29        1.45      2.78 o
   3   7  15       33.46       41.00      4.13 o
   4   7  15        0.12       -1.34      2.34 o
   5   7  15        5.61        4.29      2.63 o
   6   7  15        0.01       -2.44      2.44 o
  -1   8  15        4.26        3.74      4.91 o
   0   8  15        2.18        1.68      3.61 o
   1   8  15        2.89       -4.14      4.68 o
 -12   0  16        6.34       13.32      3.79 o
 -11   0  16        3.09        3.41      2.89 o
 -10   0  16        0.05        0.60      2.81 o
  -9   0  16       36.97       39.83      5.00 o
  -8   0  16        7.25       14.73      3.56 o
  -7   0  16        0.04       -0.67      2.46 o
  -6   0  16       47.94       51.50      5.30 o
  -5   0  16       64.20       86.74      6.31 o
  -4   0  16        7.73       18.88      3.43 o
  -3   0  16        1.42       18.53      5.18 o
  -2   0  16        1.34        2.34      2.30 o
  -1   0  16      224.64      233.43      9.06 o
   0   0  16       58.92       88.98     11.62 o
   1   0  16       12.28       14.61      3.77 o
   2   0  16      167.01      156.16      7.12 o
   3   0  16      138.66      130.56      6.37 o
   4   0  16       99.89      115.72      7.40 o
   5   0  16       32.14       37.14      4.61 o
   6   0  16        0.04       -2.35      4.73 o
   7   0  16       13.18       13.17      5.38 o
   8   0  16        9.77       16.42      7.40 o
   9   0  16       15.83       17.36      3.80 o
  10   0  16        1.06       -1.88      2.79 o
  11   0  16       25.51       13.85      8.63 o
 -12   1  16        5.68        6.79      3.63 o
 -11   1  16        1.72        6.70      2.52 o
 -10   1  16        1.81        5.75      2.21 o
  -9   1  16        0.17        1.62      1.95 o
  -8   1  16       11.79       24.38      2.83 o
  -7   1  16        6.66       16.74      2.43 o
  -6   1  16       29.61       30.98      2.98 o
  -5   1  16       11.18       10.27      2.13 o
  -4   1  16      113.47      118.64      5.03 o
  -3   1  16      175.95      170.83      6.12 o
  -2   1  16       24.51       25.80      3.02 o
  -1   1  16       62.40       81.36      3.66 o
   0   1  16       85.28       86.80      3.94 o
   1   1  16       24.99       32.38      2.54 o
   2   1  16        0.08       20.65      3.09 o
   3   1  16       10.91       26.04      3.90 o
   4   1  16       18.52       27.45      2.65 o
   5   1  16       44.55       39.89      3.36 o
   6   1  16       48.81       61.54      5.25 o
   7   1  16       57.98       53.77      3.83 o
   8   1  16       11.24        9.77      2.35 o
   9   1  16        9.81       10.22      3.16 o
  10   1  16       29.10       33.12      4.39 o
  11   1  16        1.92       -0.25      2.87 o
 -12   2  16       12.55       12.40      2.70 o
 -11   2  16        2.22        4.91      2.22 o
 -10   2  16        5.44        8.51      2.36 o
  -9   2  16       14.80       14.78      2.56 o
  -8   2  16        1.41        7.08      2.15 o
  -7   2  16        7.28       10.77      2.26 o
  -6   2  16        8.12       13.49      2.34 o
  -5   2  16        1.25        5.77      1.93 o
  -4   2  16        8.83        7.85      1.99 o
  -3   2  16        1.35        9.16      1.93 o
  -2   2  16       10.58       22.51      2.36 o
  -1   2  16       12.68       14.00      1.97 o
   0   2  16       30.76       29.70      2.63 o
   1   2  16       81.49       93.86      4.20 o
   2   2  16       78.48       80.76      3.55 o
   3   2  16        9.40        3.51      2.18 o
   4   2  16       41.71       47.31      2.94 o
   5   2  16       25.45       21.77      3.14 o
   6   2  16        6.42        6.36      3.39 o
   7   2  16       51.02       47.54      4.13 o
   8   2  16        1.72        3.32      2.45 o
   9   2  16        6.44        4.90      2.74 o
  10   2  16        0.30       -3.72      3.90 o
  11   2  16        4.53        2.29      2.93 o
 -11   3  16       16.59       24.39      3.26 o
 -10   3  16        2.13        7.23      3.15 o
  -9   3  16       11.80        9.23      2.30 o
  -8   3  16        0.46       10.47      2.66 o
  -7   3  16       65.16       82.43      4.54 o
  -6   3  16       26.76       24.06      2.72 o
  -5   3  16        6.66        6.53      2.01 o
  -4   3  16       15.56       14.50      2.30 o
  -3   3  16        1.14        2.74      1.64 o
  -2   3  16       71.24       83.25      3.52 o
  -1   3  16       52.65       52.56      2.77 o
   0   3  16        0.64        4.57      1.67 o
   1   3  16        1.19        7.98      1.97 o
   2   3  16       14.23       13.49      2.43 o
   3   3  16       10.75       10.24      2.76 o
   4   3  16       14.76       14.96      2.63 o
   5   3  16        1.46        1.53      2.01 o
   6   3  16        3.19        6.78      3.89 o
   7   3  16       64.43       73.14      4.73 o
   8   3  16        7.97        6.36      2.75 o
   9   3  16       28.22       23.70      3.48 o
  10   3  16       34.19       38.15      4.22 o
 -10   4  16        0.98       -1.77      3.42 o
  -9   4  16       39.67       38.37      4.06 o
  -8   4  16        1.44        3.60      2.37 o
  -7   4  16        2.19        3.68      2.62 o
  -6   4  16        1.20        2.42      4.87 o
  -5   4  16        0.02       -0.31      2.48 o
  -4   4  16        4.76        7.11      2.85 o
  -3   4  16        6.10        8.08      2.90 o
  -2   4  16       12.47       17.98      2.57 o
  -1   4  16        0.24        0.57      3.33 o
   0   4  16       12.90       16.15      3.10 o
   1   4  16       41.57       36.88      3.06 o
   2   4  16        1.20        1.94      1.95 o
   3   4  16        8.79        8.34      2.33 o
   4   4  16       29.92       33.06      3.18 o
   5   4  16       33.02       31.78      3.18 o
   6   4  16       18.30       16.18      2.43 o
   7   4  16       14.32       17.98      3.31 o
   8   4  16       14.83       13.03      4.72 o
   9   4  16        0.00       -2.06      2.47 o
  -9   5  16        0.08       -3.25      3.25 o
  -8   5  16        5.62        6.91      3.96 o
  -7   5  16        0.00        0.95      2.74 o
  -6   5  16       15.74       11.99      3.19 o
  -5   5  16       22.02       22.50      3.72 o
  -4   5  16        2.21       -0.08      2.56 o
  -3   5  16       55.06       67.80      6.49 o
  -2   5  16       24.19       26.91      4.73 o
  -1   5  16        4.12        3.35      3.36 o
   0   5  16       25.83       26.78      4.35 o
   1   5  16       36.03       41.58      4.43 o
   2   5  16        1.26        6.67      2.30 o
   3   5  16       20.01       18.05      2.91 o
   4   5  16        1.05        0.06      2.05 o
   5   5  16        0.22        1.28      2.95 o
   6   5  16       39.29       46.03      3.38 o
   7   5  16        7.55        3.87      2.24 o
   8   5  16       17.48       21.05      2.76 o
  -7   6  16        2.96       -2.78      2.78 o
  -6   6  16        6.11        6.55      5.75 o
  -5   6  16       10.34       10.36      3.21 o
  -4   6  16        0.56        7.32      3.66 o
  -3   6  16        0.67       -1.53      5.84 o
  -2   6  16        1.38       -1.47      3.13 o
  -1   6  16       11.23       11.50      3.89 o
   0   6  16       41.59       46.89      5.87 o
   1   6  16       12.79        9.40      4.41 o
   2   6  16        0.40       -1.94      2.75 o
   3   6  16       91.38      102.65      6.72 o
   4   6  16       42.17       40.51      4.17 o
   5   6  16        0.96        0.25      2.32 o
   6   6  16        1.15        0.64      2.07 o
  -3   7  16       10.82        8.20      4.47 o
  -2   7  16       27.18       20.32      4.74 o
  -1   7  16       20.13       19.46      4.76 o
   0   7  16        5.04        9.39      4.06 o
   1   7  16        2.90        2.66      4.87 o
   2   7  16        0.17       -1.46      3.14 o
 -10   1  17        0.93        6.01      2.71 o
  -9   1  17       14.39       19.23      2.86 o
  -8   1  17        0.01        5.09      2.20 o
  -7   1  17       14.27       19.56      2.70 o
  -6   1  17       15.11       23.71      2.82 o
  -5   1  17       18.92       17.72      2.59 o
  -4   1  17        2.61        4.28      1.86 o
  -3   1  17        0.03        1.29      1.75 o
  -2   1  17       11.93       10.03      2.07 o
  -1   1  17        6.90       10.58      2.41 o
   0   1  17       24.17       25.28      2.45 o
   1   1  17        9.00        8.89      1.88 o
   2   1  17        6.70        5.04      1.86 o
   3   1  17        0.93        0.70      2.78 o
   4   1  17        2.84        4.03      1.98 o
   5   1  17       29.03       40.40      3.51 o
   6   1  17       12.70       20.58      4.75 o
   7   1  17       18.89       18.04      2.79 o
   8   1  17       17.06       24.15      4.12 o
   9   1  17       16.51       19.94      3.96 o
  10   1  17        1.40       -0.26      6.12 o
 -10   2  17        0.13        2.51      2.15 o
  -9   2  17        0.38        0.72      1.96 o
  -8   2  17        7.34        8.18      2.29 o
  -7   2  17        5.00        8.69      2.31 o
  -6   2  17        0.49        0.50      1.82 o
  -5   2  17        8.08        9.51      3.71 o
  -4   2  17        4.51        7.45      2.01 o
  -3   2  17       20.64       19.39      2.51 o
  -2   2  17        0.10        3.74      1.72 o
  -1   2  17        3.37        0.42      1.64 o
   0   2  17        2.94        5.54      1.86 o
   1   2  17       31.34       33.78      2.94 o
   2   2  17        0.00        1.38      1.97 o
   3   2  17        8.46        7.19      3.12 o
   4   2  17        2.56        3.15      1.77 o
   5   2  17        0.25       -2.88      3.96 o
   6   2  17        2.29        1.61      2.82 o
   7   2  17        2.32       -1.08      2.71 o
   8   2  17        2.83       -2.58      2.58 o
   9   2  17        0.90       -2.81      3.35 o
  -9   3  17        1.33        3.91      2.21 o
  -8   3  17        0.64        2.27      2.04 o
  -7   3  17       11.21       14.40      2.94 o
  -6   3  17        0.00        2.05      1.91 o
  -5   3  17        0.32        5.02      2.06 o
  -4   3  17       16.21       20.82      2.66 o
  -3   3  17        5.52        7.91      2.07 o
  -2   3  17        0.71        0.99      1.60 o
  -1   3  17        7.13        5.29      3.38 o
   0   3  17        0.36       -1.39      1.60 o
   1   3  17        0.76       -0.33      2.17 o
   2   3  17        0.50       -0.38      2.07 o
   3   3  17        0.44       -1.20      3.26 o
   4   3  17        8.19        5.71      2.89 o
   5   3  17       16.58       15.73      2.83 o
   6   3  17        0.17       -2.89      4.17 o
   7   3  17        6.93        1.05      2.83 o
   8   3  17        2.88       -3.28      3.28 o
  -8   4  17        0.58       -2.65      3.24 o
  -7   4  17        0.88        0.17      3.30 o
  -6   4  17        0.27        0.91      3.05 o
  -5   4  17        0.63        2.42      3.61 o
  -4   4  17       12.66       12.14      4.27 o
  -3   4  17       21.57       24.34      3.10 o
  -2   4  17        7.81        9.28      4.00 o
  -1   4  17        3.46        1.17      2.25 o
   0   4  17        5.46        2.13      2.31 o
   1   4  17        0.02       -1.12      2.76 o
   2   4  17        1.94        5.06      2.25 o
   3   4  17        1.08        1.95      2.13 o
   4   4  17        0.21       -2.06      2.06 o
   5   4  17        3.61        3.03      2.19 o
   6   4  17        1.09        0.14      2.00 o
   7   4  17        1.64       -0.92      2.47 o
  -6   5  17        0.60       -2.70      3.12 o
  -5   5  17        0.01       -2.50      2.50 o
  -4   5  17        0.12       -6.73      6.73 o
  -3   5  17        0.04       -3.33      3.33 o
  -2   5  17        3.55        0.22      3.54 o
  -1   5  17        6.46        6.19      4.03 o
   0   5  17        8.47       10.01      5.25 o
   1   5  17        0.58       -1.66      2.05 o
   2   5  17        0.06       -1.82      3.84 o
   3   5  17       12.00       13.14      2.63 o
   4   5  17        0.64       -1.97      1.97 o
   5   5  17        0.05        0.37      1.94 o
  -3   6  17        0.54        2.17      3.99 o
  -2   6  17       11.75        5.63      4.66 o
  -1   6  17        1.64       -2.26      3.55 o
   0   6  17        1.11       -3.27      3.27 o
   1   6  17        0.15        0.17      3.61 o
   2   6  17        0.07       -2.85      2.85 o
  -9   0  18        0.41        4.52      4.54 o
  -8   0  18       73.80       88.33      7.15 o
  -7   0  18       34.13       38.63      5.03 o
  -6   0  18        7.69       12.13      4.67 o
  -5   0  18       82.13       87.28      6.73 o
  -4   0  18       42.63       42.14      5.06 o
  -3   0  18       17.52       16.32      3.58 o
  -2   0  18        6.99        3.07      2.76 o
  -1   0  18       70.68       98.10     10.81 o
   0   0  18      100.40      115.62      6.40 o
   1   0  18        2.76        2.15      2.44 o
   2   0  18        0.00        2.90      5.65 o
   3   0  18        0.01        3.22      5.94 o
   4   0  18       14.27       15.03      9.36 o
   5   0  18        0.06       -2.76      2.79 o
   6   0  18       52.87       66.04      6.44 o
   7   0  18        1.29       12.65      3.81 o
   8   0  18       41.19       53.83      5.88 o
  -8   1  18       19.28       21.55      3.17 o
  -7   1  18       21.31       39.28      4.07 o
  -6   1  18        3.12        7.04      2.32 o
  -5   1  18        0.05        6.66      2.18 o
  -4   1  18        7.24       25.77      2.92 o
  -3   1  18        0.85       13.28      2.41 o
  -2   1  18        7.61        5.36      2.06 o
  -1   1  18       17.38       31.34      3.96 o
   0   1  18       67.52       75.51      5.24 o
   1   1  18       23.41       19.37      2.65 o
   2   1  18       59.69       73.02      4.16 o
   3   1  18      124.82      135.45      6.04 o
   4   1  18       46.92       45.07      3.82 o
   5   1  18       25.57       22.71      3.10 o
   6   1  18      124.27      163.00      6.77 o
   7   1  18       20.78       11.82      5.26 o
  -8   2  18        7.91        9.33      2.53 o
  -7   2  18        3.96        4.01      2.20 o
  -6   2  18       57.07       91.53      5.01 o
  -5   2  18       41.53       45.45      3.75 o
  -4   2  18       24.78       30.58      3.19 o
  -3   2  18      117.76      142.41      5.88 o
  -2   2  18      109.51      120.60      5.32 o
  -1   2  18       11.43        8.84      2.13 o
   0   2  18       10.97       10.57      2.83 o
   1   2  18       45.45       68.64      4.14 o
   2   2  18        0.01       19.00      3.01 o
   3   2  18        2.36        4.56      3.05 o
   4   2  18        0.17        5.78      3.12 o
   5   2  18       85.51      123.76      7.54 o
   6   2  18        3.73        6.16      4.15 o
   7   2  18       11.75        8.65      3.45 o
  -7   3  18       26.32       30.98      3.36 o
  -6   3  18       35.38       51.15      3.93 o
  -5   3  18       42.07       51.90      3.96 o
  -4   3  18        0.51       10.94      2.40 o
  -3   3  18        9.27       23.61      3.68 o
  -2   3  18        2.49       11.70      2.50 o
  -1   3  18       29.50       53.94      5.17 o
   0   3  18       73.83       83.67      5.98 o
   1   3  18       65.41       74.18      5.22 o
   2   3  18       95.41      108.66      8.05 o
   3   3  18       84.23       89.38      5.48 o
   4   3  18       43.56       47.87      4.43 o
   5   3  18       38.43       40.25      4.72 o
   6   3  18        7.40       10.35      3.85 o
  -5   4  18       26.89       35.57      5.96 o
  -4   4  18       99.82      123.93      6.80 o
  -3   4  18       60.69       66.53      6.48 o
  -2   4  18       33.74       34.45      4.25 o
  -1   4  18       38.77       53.64      5.12 o
   0   4  18       29.81       38.65      4.50 o
   1   4  18        7.81        5.54      3.61 o
   2   4  18        0.00        4.06      2.43 o
   3   4  18        3.98       18.26      4.26 o
   4   4  18        6.72        4.91      3.15 o
  -2   5  18        4.21       -1.12      5.74 o
  -1   5  18       45.87       46.33      6.20 o
   0   5  18       23.74       26.35      6.24 o
   1   5  18       18.75       12.79      6.66 o
  -5   1  19        0.18        1.95      2.02 o
  -4   1  19        0.19        1.83      1.94 o
  -3   1  19        4.10        3.51      2.88 o
  -2   1  19       22.37       21.09      2.85 o
  -1   1  19        1.70       -0.01      1.87 o
   0   1  19        6.10        1.23      3.14 o
   1   1  19        0.37       -1.53      1.89 o
   2   1  19        0.84       -1.91      3.97 o
   3   1  19        9.52       10.89      3.41 o
   4   1  19       11.44       12.74      3.74 o
  -4   2  19        1.97        2.77      2.04 o
  -3   2  19        6.01        5.65      2.18 o
  -2   2  19        3.28        3.24      3.59 o
  -1   2  19        0.02       -0.42      1.92 o
   0   2  19        0.09       -2.20      2.20 o
   1   2  19        7.09        5.64      3.15 o
   2   2  19        8.10        8.56      4.05 o
   3   2  19        4.88        3.80      7.13 o
  -2   3  19        1.51        0.11      2.74 o
  -1   3  19        5.17        2.72      4.47 o
   0   3  19        1.03        0.25      2.51 o
   1   3  19        0.01       -1.73      2.31 o
 
